# Supplementary material for: The DNA Methylome and Association of Differentially Methylated Regions with Differential Gene Expression during Heat Stress in Brassica rapa
Source: Int J Mol Sci. 2018 May 9;19(5):1414. doi: 10.3390/ijms19051414 (PMC5983725; doi:10.3390/ijms19051414)
Supplement: Supplementary file 1 [file ijms-19-01414-s001.zip]

Archive with 9 entries (9 files):
- ijms-290994-suppl.fig.docx
- Supplementary Table S1.xlsx
- Supplementary Table S2.xlsx
- Supplementary Table S3.xlsx
- Supplementary Table S4.xlsx
- Supplementary Table S5.xls
- Supplementary Table S6.xls
- Supplementary Table S7.xls
- Supplementary Table S8.xlsx
