# Supplementary material for: The DNA Methylome and Association of Differentially Methylated Regions with Differential Gene Expression during Heat Stress in Brassica rapa
Source: Int J Mol Sci. 2018 May 9;19(5):1414. doi: 10.3390/ijms19051414 (PMC5983725; doi:10.3390/ijms19051414)
Supplement: Supplementary file 1 [file ijms-19-01414-s001.zip › Supplementary Table S1.xlsx]

## Sheet: Sheet1
Table S1. Summary of sequencing and alinment results
	T22		T43-4h		T43-14h
	Replicates		Replicates		Replicates
Sample	T22-1	T22-2	T43-4h-1	T43-4h-2	T43-14h-1	T43-14h-2
Total clean reads	122995704	122814318	125956152	123281236	124798302	120716700
Length of read	125	125	125	125	125	125
Mapped reads	85521776	83527946	86715924	83112940	85200684	82395340
Mapped reads(%)	69.53	68.01	68.85	67.42	68.27	68.26
Average genome coverage（%）	41.72	40.75	42.3	40.54	41.56	40.19
Coverage of ‘C ’site	59972959	59259883	60920366	58747308	59269492	59406572
Common coverage of ‘C ’site	51755744		51798668		51298704
‘CG’methylation site	2041180	2057391	1979537	2080451	2080797	2081617
‘CHG' methylation site	1467864	1461463	1475434	1480307	1465920	1499369
‘CHH' methylation site	3372300	3394944	3645687	3170755	3555707	3476235
Common‘CG’ methylation site	758401		743511		784697
Common‘CHG' methylation site	781356		780557		775989
Common‘CHH' methylation site	2112690		2089366		2144039
all mC sites	3652447		3613434		3704725
