# Supplementary material for: The DNA Methylome and Association of Differentially Methylated Regions with Differential Gene Expression during Heat Stress in Brassica rapa
Source: Int J Mol Sci. 2018 May 9;19(5):1414. doi: 10.3390/ijms19051414 (PMC5983725; doi:10.3390/ijms19051414)
Supplement: Supplementary file 1 [file ijms-19-01414-s001.zip › Supplementary Table S2.xlsx]

## Sheet: Sheet1
Supplementary Table S2. Pearson correlation coefficient analysis of six libraries.
	T22-1	T22-2	T43-4h-1	T43-4h-2	T43-14h-1	T43-14h-2
T22-1	1	0.942168	0.928395	0.922105	0.924299	0.926753
T22-2	0.942168	1	0.926429	0.920634	0.923426	0.924933
T43-4h-1	0.928395	0.926429	1	0.93884	0.925061	0.926929
T43-4h-2	0.922105	0.920634	0.93884	1	0.917947	0.921405
T43-14h-1	0.924299	0.923426	0.925061	0.917947	1	0.940339
T43-14h-2	0.926753	0.924933	0.926929	0.921405	0.940339	1
