# Supplementary material for: The DNA Methylome and Association of Differentially Methylated Regions with Differential Gene Expression during Heat Stress in Brassica rapa
Source: Int J Mol Sci. 2018 May 9;19(5):1414. doi: 10.3390/ijms19051414 (PMC5983725; doi:10.3390/ijms19051414)
Supplement: Supplementary file 1 [file ijms-19-01414-s001.zip › Supplementary Table S3.xlsx]

## Sheet: table1
Table S3 Summary of 9 RNA-seq libraries data flitering and reads mpping to B.rapa reference genome
Type	NHCC001-T22_1	NHCC001-T22-2	NHCC001-T22-3	NHCC001-T43-4h-1	NHCC001-T43-4h-2	NHCC001-T43-4h-3	NHCC001-T43-14h-1	NHCC001-T43-14h-2	NHCC001-T43-14h-3
Read Length	90	90	90	90	90	90	90	90	90
Total Raw Reads	53074342	52463150	51199444	51461042	54962234	54844024	53211438	53659336	51990444
Total Raw Bases	4776690780	4721683500	4607949960	4631493780	4946601060	4935962160	4789029420	4829340240	4679139960
Total Clean Reads	53073160	52461986	51190280	51455864	54961088	54842872	53170026	53647576	51979778
Total Clean Reads Ratio(%)	100	100	99.98	99.99	100	100	99.92	99.98	99.98
Total Clean Bases	4776584400	4721578740	4607125200	4631027760	4946497920	4935858480	4785302340	4828281840	4678180020
Total Adatper Reads	2	2	6	2	2	0	0	0	2
Total Adatper Reads Ratio(%)	0	0	0	0	0	0	0	0	0
Total Low Quality Reads	1180	1162	9158	5176	1144	1152	41412	11760	10664
Total Low Quality Reads Ratio(%)	0	0	0.02	0.01	0	0	0.08	0.02	0.02
Total_mapped_reads(%)	0.812	0.8193	0.8237	0.8133	0.8246	0.8041	0.8301	0.7801	0.7832
Unique_mapped_reads(%)	0.7854	0.7936	0.8001	0.7913	0.8025	0.7821	0.8064	0.7574	0.7562
Reads_mapped_in_paired(%)	0.7089	0.7222	0.7295	0.7167	0.7253	0.6931	0.7351	0.6839	0.6647
Read_mapped_Gene(%)	0.6327	0.647	0.6566	0.6549	0.6478	0.6112	0.6558	0.6071	0.5639
Detected_Gene_Number	32827	29436	29799	29759	29815	33534	30721	29184	34514
