# Supplementary material for: The DNA Methylome and Association of Differentially Methylated Regions with Differential Gene Expression during Heat Stress in Brassica rapa
Source: Int J Mol Sci. 2018 May 9;19(5):1414. doi: 10.3390/ijms19051414 (PMC5983725; doi:10.3390/ijms19051414)
Supplement: Supplementary file 1 [file ijms-19-01414-s001.zip › Supplementary Table S4.xlsx]

## Sheet: Sheet1
Supplementary Table S4. Putative DNA methylation pathway genes in B.rapa genome.
Gene function	Name	Gene ID	Orthologs	Exp22(Rpkm)	Exp43-4h(Rpkm)	Exp43-14h(Rpkm)
CMT3	SUVH4	AT5G13960	Bra006226(MF1)	3.81967	5.4093	6.23723
	CMT2	AT4G19020	Bra013370(LF)	9.56433	6.46117	5.01873
	CMT3	AT1G69770	Bra024340(LF)	0.8097	0.207933	0.124767
MET1	MET1,2a,2b,3	AT5G49160	Bra010026(LF)	0.0192333	0.0309667	0.0440333
			Bra030191(MF1)	0.0087	0.0392333	0.0648
			Bra039939(LF)	3.0769	0.778	1.61817
	VIM1,2,3,4,5,6	AT1G57820	Bra004082(LF)	4.17783	1.07247	1.29263
			Bra007810(MF1)	0.164067	0.130967	0.756867
			Bra038515(MF2)	2.31583	6.81753	6.9182
Pol IV recruit	CLSY1	AT3G42670	Bra021058(MF2)	3.26303	1.59933	1.4513
	SHH1	AT1G15215	Bra026155(LF)	7.55983	8.12543	10.1691
Pol IV	NRPD1	AT1G63020	Bra027611(LF)	1.5756	1.0191	0.879333
			Bra041010(MF1)	18.2353	9.47453	5.44253
Pol IV +V	NRPD2	AT3G23780	NULL	-	-	-
Pol IV +V	NRPD4	AT4G15950	NULL	-	-	-
Pol V	NRPE1	AT2G40030	Bra000162(MF2)	6.083	8.251	11.657
Pol V	NRPE5	AT3G57080	Bra007300(LF)	5.85773	12.0249	5.6965
Pol V	NRPE9B	AT4G16265	Bra033550(LF)	49.9955	37.9278	46.0565
			Bra040570(MF2)	102.485	91.0263	89.1136
Pol V recruit	DRD1	AT2G16390	Bra013077(MF1)	19.1068	14.8851	10.5523
	DMS3	AT3G49250	Bra017998(LF)	13.7752	9.87793	11.4847
			Bra019588(MF2)	4.4746	3.25507	3.33283
	RDM1	AT3G22680	Bra040829(LF)	3.3947	2.26997	4.1243
			Bra001882(MF2)	2.93137	3.26047	4.8484
	SUVH2/9	AT2G33290	Bra005511(LF)	0.097	0.1283	0.0370333
			Bra021840(MF1)	3.05653	4.62847	6.19137
			Bra007048(LF)	19.4838	19.2061	27.8006
RdDM	RDR2	AT4G11130	Bra035249(LF)	1.93123	4.10483	13.7513
	RDR6	AT3G49500	Bra029957(MF1)	7.75087	10.4282	13.2974
	DCL1	AT1G01040	Bra033293(LF)	5.4633	7.87293	11.1273
	DCL2	AT3G03300	Bra031999(LF)	9.92557	14.9211	34.3213
	DCL3	AT3G43920	Bra019456(MF2)	19.4763	13.422	15.6497
	DCL4	AT5G20320	Bra002293(LF)	7.97373	8.44447	9.38553
	HEN1	AT4G20910	Bra013482(LF)	4.53437	3.33233	7.27777
			Bra013484(LF)	0.0775	0.0486333	0.0714667
	AGO4	AT2G27040	Bra034318(MF1)	20.4018	12.6084	19.1285
	DNA methylase 1(DRM1)	AT5G15380	Bra004388	1.02673	1.3246	1.19137
	DNA methylase 2(DRM2)	AT5G14620	Bra008749 (LF)	5.87073	4.85353	6.15673
			Bra023479(MF2)	0.138233	0.0187	0.0681
			Bra023480(MF2)	0.221567	0.102167	0.218933
	KTF1	AT5G04290	Bra009470(MF1)	37.0218	42.7351	48.3876
	IDN2	AT3G48670	Bra018043(LF)	50.2306	25.8667	19.0128
			Bra019557(MF2)	15.0851	8.3364	11.7554
	IDL1	AT3G25655	NULL	-	-	-
	SUVR2	AT5G43990	Bra033710(LF)	5.50583	4.40213	4.19587
			Bra036004(MF1)	28.0763	21.0183	28.5127
	DMS4	AT2G30280	Bra018323(LF)	12.5446	15.6096	20.082
	UBP26	AT3G49600	Bra017972(LF)	18.0125	17.5142	20.9222
			Bra019603(MF2)	7.5082	8.63247	11.2513
	LDL1	AT1G62830	Bra027014(MF2)	7.30573	8.67757	13.1765
	LDL2	AT3G13682	Bra021500(MF1)	5.23177	9.22543	17.8765
	JMJ14	AT4G20400	Bra013461(LF)	22.2373	18.4071	25.2871
	HDA6	AT5G63110	Bra038607(LF)	5.90033	7.62463	10.7008
			Bra035858(MF2)	20.0575	22.4934	28.3692
others	RDR6	AT3G49500	Bra029957(MF1)	7.75087	10.4282	13.2974
	MOM1	AT1G08060	Bra018662(LF）	9.94173	11.5989	16.1312
			Bra031609(MF2)	12.93	10.4461	22.0851
	MORC6	AT1G19100	Bra031063(MF2)	10.0709	9.19197	13.2678
	DDM1	AT5G66750	Bra012099(LF)	1.47897	1.8332	2.1732
			Bra037150(MF2)	46.4152	62.8414	129.761
DNA Demethylation	ROS1	AT2G36490	Bra005264(LF)	23.9957	19.2484	24.2269
	DML2	AT3G10010	NULL	-	-	-
	DML3	AT4G34060	NULL	-	-	-
	DEMETER (DME)	AT5G04560	Bra009442(LF)	7.46784	4.95376	4.30057
