# Supplementary material for: The DNA Methylome and Association of Differentially Methylated Regions with Differential Gene Expression during Heat Stress in Brassica rapa
Source: Int J Mol Sci. 2018 May 9;19(5):1414. doi: 10.3390/ijms19051414 (PMC5983725; doi:10.3390/ijms19051414)
Supplement: Supplementary file 1 [file ijms-19-01414-s001.zip › Supplementary Table S5.xls]

## Sheet: Supplementary Table S4
Supplementary Table S5. GO category enrichment of 179 unique methDEGs between T22 vs T43-4h and T22 vs T43-14h comparison groups (p-value<0.05)
GO ID	Description	GeneRatio (127)	BgRatio (26116)	pvalue	fdr	geneID
GO:1901700	response to oxygen-containing compound	43	5156	0.00012736	0.0652349	Bra031056;Bra040093;Bra022772;Bra009953;Bra007513;Bra012046;Bra037845;Bra018386;Bra023044;Bra038518;Bra033312;Bra008343;Bra000869;Bra026357;Bra030182;Bra018135;Bra017712;Bra014848;Bra028752;Bra029587;Bra017713;Bra024536;Bra006185;Bra036269;Bra012850;Bra009956;Bra030181;Bra024318;Bra014323;Bra033373;Bra015187;Bra019191;Bra019329;Bra015727;Bra013721;Bra026061;Bra016043;Bra019613;Bra018749;Bra025951…
GO:0022412	cellular process involved in reproduction in multicellular organism	8	311	0.000145391	0.0652349	Bra005721;Bra029330;Bra002405;Bra015187;Bra033519;Bra005013;Bra031907;Bra037225
GO:0007292	female gamete generation	7	246	0.000206882	0.0652349	Bra002405;Bra031907;Bra033519;Bra005013;Bra037225;Bra029330;Bra015187
GO:0010243	response to organonitrogen compound	15	1099	0.000297468	0.0652349	Bra025951;Bra019191;Bra015727;Bra031690;Bra026357;Bra024495;Bra009953;Bra037845;Bra023044;Bra007513;Bra017713;Bra024318;Bra018749;Bra009956;Bra014848
GO:0007276	gamete generation	8	346	0.000299112	0.0652349	Bra005721;Bra033519;Bra002405;Bra029330;Bra037225;Bra005013;Bra015187;Bra031907
GO:0051704	multi-organism process	36	4200	0.000336841	0.0652349	Bra029587;Bra009465;Bra018749;Bra001854;Bra002405;Bra010627;Bra019329;Bra035920;Bra005013;Bra020760;Bra034404;Bra028752;Bra037225;Bra019613;Bra014848;Bra012850;Bra033519;Bra005721;Bra007513;Bra033460;Bra009953;Bra040093;Bra024495;Bra031907;Bra036269;Bra025951;Bra015187;Bra023044;Bra038498;Bra013721;Bra022772;Bra018114;Bra030575;Bra024318;Bra029330;Bra015727
GO:0006952	defense response	27	2840	0.000477772	0.0704332	Bra029587;Bra019329;Bra036269;Bra012850;Bra019410;Bra010627;Bra020760;Bra034404;Bra040093;Bra030575;Bra013721;Bra007513;Bra014848;Bra009465;Bra013400;Bra021953;Bra023044;Bra024318;Bra031690;Bra022772;Bra019191;Bra038498;Bra018749;Bra025951;Bra001854;Bra024495;Bra019613
GO:0048477	oogenesis	2	7	0.00048491	0.0704332	Bra029330;Bra031907
GO:0010200	response to chitin	14	1049	0.000595597	0.0748895	Bra023044;Bra024495;Bra017713;Bra009953;Bra009956;Bra007513;Bra015727;Bra026357;Bra024318;Bra018749;Bra031690;Bra037845;Bra025951;Bra014848
GO:0007281	germ cell development	2	8	0.000644488	0.0748895	Bra031907;Bra029330
GO:0019953	sexual reproduction	8	429	0.00121568	0.12842	Bra031907;Bra005721;Bra002405;Bra037225;Bra015187;Bra033519;Bra029330;Bra005013
GO:0006839	mitochondrial transport	6	260	0.00174152	0.148135	Bra030575;Bra005013;Bra009205;Bra016659;Bra033519;Bra009953
GO:0006950	response to stress	53	7641	0.00177569	0.148135	Bra012788;Bra015677;Bra016043;Bra013400;Bra014848;Bra028752;Bra015187;Bra024495;Bra006185;Bra024536;Bra029587;Bra018386;Bra034404;Bra018749;Bra031056;Bra018677;Bra036269;Bra019191;Bra013721;Bra009953;Bra025951;Bra019613;Bra007513;Bra033373;Bra012850;Bra015727;Bra040093;Bra021953;Bra013399;Bra020760;Bra017713;Bra019329;Bra038498;Bra026061;Bra033381;Bra010627;Bra018135;Bra019410;Bra021627;Bra014323…
GO:0009620	response to fungus	14	1207	0.00224841	0.148135	Bra018749;Bra024318;Bra023044;Bra015727;Bra035920;Bra022772;Bra029587;Bra014848;Bra009953;Bra028752;Bra012850;Bra019613;Bra040093;Bra007513
GO:0042221	response to chemical	53	7718	0.00225694	0.148135	Bra038498;Bra006185;Bra008831;Bra029587;Bra035920;Bra017712;Bra023044;Bra015727;Bra007513;Bra014323;Bra009956;Bra031690;Bra015187;Bra009953;Bra012850;Bra030181;Bra012798;Bra040093;Bra022413;Bra018135;Bra018677;Bra022772;Bra014848;Bra019329;Bra024495;Bra033312;Bra018749;Bra033373;Bra008343;Bra024536;Bra031056;Bra012046;Bra030575;Bra038518;Bra029294;Bra028752;Bra026357;Bra000869;Bra016043;Bra017713…
GO:0006626	protein targeting to mitochondrion	5	188	0.0022947	0.148135	Bra016659;Bra033519;Bra005013;Bra009205;Bra030575
GO:0070585	protein localization to mitochondrion	5	188	0.0022947	0.148135	Bra033519;Bra009205;Bra016659;Bra030575;Bra005013
GO:0072655	establishment of protein localization to mitochondrion	5	188	0.0022947	0.148135	Bra009205;Bra033519;Bra030575;Bra005013;Bra016659
GO:0044765	single-organism transport	41	5604	0.00295868	0.152284	Bra023044;Bra012850;Bra019191;Bra027529;Bra032368;Bra018677;Bra005099;Bra017713;Bra016260;Bra012798;Bra010233;Bra006874;Bra034404;Bra020760;Bra018749;Bra007187;Bra012322;Bra024495;Bra033460;Bra016659;Bra014848;Bra026418;Bra009953;Bra007513;Bra006185;Bra026061;Bra005013;Bra008087;Bra013721;Bra009205;Bra030575;Bra033312;Bra040093;Bra031056;Bra010627;Bra031907;Bra018437;Bra033519;Bra018135;Bra019613…
GO:0098542	defense response to other organism	21	2266	0.00302404	0.152284	Bra012850;Bra036269;Bra040093;Bra024495;Bra030575;Bra020760;Bra038498;Bra034404;Bra029587;Bra001854;Bra014848;Bra018749;Bra024318;Bra007513;Bra019613;Bra023044;Bra019329;Bra009465;Bra025951;Bra022772;Bra013721
GO:0071702	organic substance transport	29	3556	0.00318961	0.152284	Bra016659;Bra023044;Bra007187;Bra010627;Bra006185;Bra031907;Bra008087;Bra007513;Bra005099;Bra009205;Bra016260;Bra017713;Bra019613;Bra026418;Bra030575;Bra034404;Bra009953;Bra018437;Bra032368;Bra040093;Bra033519;Bra014848;Bra006874;Bra012322;Bra010233;Bra027529;Bra005013;Bra024495;Bra018749
GO:1902578	single-organism localization	41	5662	0.00359266	0.152284	Bra019191;Bra005099;Bra024495;Bra005013;Bra012850;Bra019613;Bra031056;Bra007513;Bra009953;Bra030575;Bra010233;Bra010627;Bra012322;Bra017713;Bra023044;Bra018677;Bra018749;Bra006185;Bra032368;Bra033312;Bra033460;Bra034404;Bra018135;Bra013721;Bra026061;Bra018437;Bra026418;Bra020760;Bra031907;Bra016260;Bra027529;Bra009205;Bra007187;Bra003786;Bra012798;Bra014848;Bra016659;Bra040093;Bra006874;Bra033519…
GO:1901698	response to nitrogen compound	18	1847	0.00362744	0.152284	Bra031056;Bra024318;Bra031690;Bra017713;Bra007513;Bra033312;Bra038498;Bra018749;Bra023044;Bra024495;Bra014848;Bra026357;Bra019191;Bra015727;Bra037845;Bra009953;Bra009956;Bra025951
GO:0043207	response to external biotic stimulus	26	3100	0.003722	0.152284	Bra009953;Bra013721;Bra036269;Bra029587;Bra018749;Bra034404;Bra040093;Bra014848;Bra020760;Bra010627;Bra022772;Bra001854;Bra024495;Bra023044;Bra024318;Bra038498;Bra030575;Bra025951;Bra012850;Bra019613;Bra035920;Bra028752;Bra019329;Bra009465;Bra015727;Bra007513
GO:0051707	response to other organism	26	3100	0.003722	0.152284	Bra040093;Bra013721;Bra035920;Bra024495;Bra010627;Bra023044;Bra019329;Bra015727;Bra024318;Bra020760;Bra034404;Bra038498;Bra012850;Bra036269;Bra025951;Bra030575;Bra007513;Bra001854;Bra028752;Bra009465;Bra009953;Bra014848;Bra022772;Bra019613;Bra018749;Bra029587
GO:0018126	protein hydroxylation	2	19	0.00380055	0.152284	Bra024495;Bra020760
GO:0018401	peptidyl-proline hydroxylation to 4-hydroxy-L-proline	2	19	0.00380055	0.152284	Bra024495;Bra020760
GO:0019471	4-hydroxyproline metabolic process	2	19	0.00380055	0.152284	Bra020760;Bra024495
GO:0019511	peptidyl-proline hydroxylation	2	19	0.00380055	0.152284	Bra020760;Bra024495
GO:0009408	response to heat	9	643	0.00425631	0.161288	Bra019613;Bra018677;Bra028605;Bra033373;Bra009953;Bra017713;Bra016043;Bra014323;Bra003715
GO:0009607	response to biotic stimulus	26	3140	0.00441883	0.161288	Bra009953;Bra029587;Bra012850;Bra014848;Bra020760;Bra038498;Bra009465;Bra035920;Bra028752;Bra023044;Bra022772;Bra030575;Bra040093;Bra025951;Bra018749;Bra013721;Bra007513;Bra024318;Bra036269;Bra010627;Bra034404;Bra019613;Bra001854;Bra015727;Bra024495;Bra019329
GO:0071470	cellular response to osmotic stress	3	69	0.00465734	0.161288	Bra008343;Bra006185;Bra026061
GO:0007141	male meiosis I	1	1	0.00486292	0.161288	Bra015187
GO:0010378	temperature compensation of the circadian clock	1	1	0.00486292	0.161288	Bra024536
GO:0055072	iron ion homeostasis	3	73	0.00545144	0.161288	Bra031690;Bra033312;Bra029294
GO:0006026	aminoglycan catabolic process	2	23	0.00555209	0.161288	Bra001453;Bra001454
GO:0006030	chitin metabolic process	2	23	0.00555209	0.161288	Bra001453;Bra001454
GO:0006032	chitin catabolic process	2	23	0.00555209	0.161288	Bra001453;Bra001454
GO:0046348	amino sugar catabolic process	2	23	0.00555209	0.161288	Bra001453;Bra001454
GO:1901072	glucosamine-containing compound catabolic process	2	23	0.00555209	0.161288	Bra001453;Bra001454
GO:0009560	embryo sac egg cell differentiation	5	236	0.00601805	0.168926	Bra033519;Bra037225;Bra002405;Bra015187;Bra005013
GO:0007005	mitochondrion organization	5	239	0.00634081	0.168926	Bra030575;Bra009205;Bra016659;Bra005013;Bra033519
GO:0050896	response to stimulus	74	12250	0.00653665	0.168926	Bra018135;Bra019329;Bra009956;Bra033519;Bra015727;Bra017712;Bra031056;Bra017713;Bra016043;Bra025951;Bra019305;Bra005013;Bra012850;Bra020760;Bra024495;Bra012788;Bra033381;Bra009205;Bra029294;Bra009465;Bra023044;Bra030575;Bra014848;Bra013721;Bra034404;Bra016558;Bra021759;Bra037845;Bra007513;Bra038518;Bra018749;Bra024536;Bra008343;Bra013399;Bra021551;Bra026061;Bra000869;Bra040093;Bra038498;Bra022413…
GO:0006022	aminoglycan metabolic process	2	25	0.0065419	0.168926	Bra001453;Bra001454
GO:1901071	glucosamine-containing compound metabolic process	2	25	0.0065419	0.168926	Bra001453;Bra001454
GO:0009611	response to wounding	10	833	0.0075828	0.191548	Bra025951;Bra012788;Bra022772;Bra008343;Bra028752;Bra040093;Bra009953;Bra015727;Bra015677;Bra031690
GO:0050832	defense response to fungus	10	840	0.00801819	0.194345	Bra012850;Bra019613;Bra007513;Bra023044;Bra022772;Bra029587;Bra014848;Bra024318;Bra018749;Bra040093
GO:0010033	response to organic substance	40	5737	0.00802803	0.194345	Bra013721;Bra026357;Bra023044;Bra040093;Bra022772;Bra007513;Bra024495;Bra036269;Bra015187;Bra009956;Bra038518;Bra024318;Bra030182;Bra018386;Bra006185;Bra038498;Bra017713;Bra037845;Bra033312;Bra035920;Bra025951;Bra014323;Bra019613;Bra009953;Bra030181;Bra019191;Bra017712;Bra018677;Bra012046;Bra015727;Bra029587;Bra018749;Bra010627;Bra028752;Bra016558;Bra000869;Bra014848;Bra019329;Bra008343;Bra031690
GO:0033036	macromolecule localization	23	2834	0.00953656	0.207294	Bra010233;Bra014848;Bra025951;Bra009205;Bra033519;Bra031907;Bra016659;Bra032368;Bra015187;Bra019613;Bra030575;Bra019191;Bra023044;Bra007513;Bra026418;Bra005099;Bra040093;Bra005013;Bra018749;Bra027529;Bra018437;Bra031690;Bra009953
GO:0015838	amino-acid betaine transport	1	2	0.00970238	0.207294	Bra008087
GO:0015879	carnitine transport	1	2	0.00970238	0.207294	Bra008087
GO:0043985	histone H4-R3 methylation	1	2	0.00970238	0.207294	Bra009205
GO:1902603	carnitine transmembrane transport	1	2	0.00970238	0.207294	Bra008087
GO:0048609	multicellular organismal reproductive process	9	735	0.00986413	0.207294	Bra033519;Bra037225;Bra031907;Bra015187;Bra002405;Bra017712;Bra005721;Bra029330;Bra005013
GO:0006605	protein targeting	17	1885	0.00992031	0.207294	Bra026418;Bra019613;Bra033519;Bra018437;Bra005013;Bra031907;Bra007513;Bra030575;Bra009953;Bra023044;Bra016659;Bra014848;Bra032368;Bra040093;Bra009205;Bra010233;Bra018749
GO:0071705	nitrogen compound transport	15	1582	0.00999006	0.207294	Bra006874;Bra008087;Bra016260;Bra007187;Bra033519;Bra031056;Bra017713;Bra012322;Bra026061;Bra024495;Bra009953;Bra034404;Bra033312;Bra019191;Bra010627
GO:1902580	single-organism cellular localization	17	1899	0.0106273	0.216647	Bra014848;Bra009953;Bra023044;Bra005013;Bra032368;Bra040093;Bra031907;Bra019613;Bra010233;Bra018749;Bra033519;Bra009205;Bra026418;Bra016659;Bra030575;Bra007513;Bra018437
GO:0009266	response to temperature stimulus	18	2074	0.0116117	0.222565	Bra009953;Bra012850;Bra018749;Bra016558;Bra018677;Bra026061;Bra033373;Bra024536;Bra008343;Bra014323;Bra003715;Bra017713;Bra028605;Bra037845;Bra019613;Bra033381;Bra015187;Bra016043
GO:0009605	response to external stimulus	32	4431	0.0118271	0.222565	Bra019329;Bra034404;Bra022772;Bra022478;Bra009953;Bra030575;Bra019305;Bra013721;Bra025951;Bra024318;Bra040093;Bra035920;Bra019613;Bra023044;Bra007513;Bra014848;Bra033312;Bra009465;Bra019191;Bra010627;Bra029587;Bra001854;Bra038498;Bra012850;Bra015727;Bra020760;Bra018749;Bra024495;Bra031056;Bra026061;Bra036269;Bra028752
GO:0006606	protein import into nucleus	5	279	0.0118752	0.222565	Bra032368;Bra018437;Bra031907;Bra033519;Bra026418
GO:0044744	protein targeting to nucleus	5	279	0.0118752	0.222565	Bra026418;Bra018437;Bra031907;Bra032368;Bra033519
GO:1902593	single-organism nuclear import	5	279	0.0118752	0.222565	Bra032368;Bra018437;Bra033519;Bra031907;Bra026418
GO:0051170	nuclear import	5	284	0.012742	0.230977	Bra018437;Bra026418;Bra032368;Bra033519;Bra031907
GO:1901701	cellular response to oxygen-containing compound	17	1938	0.0128111	0.230977	Bra019613;Bra025951;Bra040093;Bra033312;Bra028752;Bra007513;Bra017712;Bra015187;Bra014323;Bra009953;Bra026061;Bra006185;Bra036269;Bra018749;Bra023044;Bra022772;Bra015727
GO:0034504	protein localization to nucleus	5	285	0.0129204	0.230977	Bra031907;Bra026418;Bra018437;Bra033519;Bra032368
GO:0032504	multicellular organism reproduction	9	777	0.0137792	0.238985	Bra005721;Bra029330;Bra002405;Bra033519;Bra031907;Bra015187;Bra017712;Bra037225;Bra005013
GO:0016567	protein ubiquitination	7	521	0.0139063	0.238985	Bra023044;Bra000057;Bra035920;Bra015187;Bra030575;Bra024318;Bra010914
GO:0051179	localization	44	6685	0.0144325	0.238985	Bra025951;Bra013721;Bra040093;Bra007513;Bra016659;Bra031056;Bra031690;Bra009205;Bra034404;Bra014848;Bra009953;Bra026418;Bra016260;Bra026061;Bra012798;Bra018749;Bra019613;Bra012322;Bra005013;Bra019191;Bra033519;Bra006185;Bra024495;Bra018437;Bra006874;Bra012850;Bra008087;Bra003786;Bra033460;Bra010627;Bra027529;Bra030575;Bra017713;Bra018135;Bra005099;Bra031907;Bra032368;Bra018677;Bra015187;Bra023044…
GO:0002103	endonucleolytic cleavage of tetracistronic rRNA transcript (SSU-rRNA, LSU-rRNA, 4.5S-rRNA, 5S-rRNA)	1	3	0.0145185	0.238985	Bra017613
GO:0009218	pyrimidine ribonucleotide metabolic process	5	294	0.0146024	0.238985	Bra037225;Bra005013;Bra015187;Bra032368;Bra018437
GO:0009220	pyrimidine ribonucleotide biosynthetic process	5	294	0.0146024	0.238985	Bra018437;Bra015187;Bra005013;Bra032368;Bra037225
GO:0010286	heat acclimation	4	195	0.0152871	0.245545	Bra028605;Bra009953;Bra003715;Bra017713
GO:0006040	amino sugar metabolic process	2	39	0.0154591	0.245545	Bra001454;Bra001453
GO:0006220	pyrimidine nucleotide metabolic process	5	301	0.016008	0.245545	Bra015187;Bra018437;Bra032368;Bra037225;Bra005013
GO:0006221	pyrimidine nucleotide biosynthetic process	5	301	0.016008	0.245545	Bra005013;Bra037225;Bra032368;Bra015187;Bra018437
GO:0016998	cell wall macromolecule catabolic process	2	40	0.0162215	0.245545	Bra001454;Bra001453
GO:0009639	response to red or far red light	9	801	0.0164803	0.245545	Bra024536;Bra033519;Bra005013;Bra008343;Bra030181;Bra000057;Bra015187;Bra030182;Bra030575
GO:0044703	multi-organism reproductive process	11	1081	0.0164824	0.245545	Bra033519;Bra015187;Bra037225;Bra031907;Bra033460;Bra005013;Bra012850;Bra029330;Bra018114;Bra005721;Bra002405
GO:0010035	response to inorganic substance	24	3157	0.0171694	0.252542	Bra031690;Bra016043;Bra019191;Bra001854;Bra022413;Bra019613;Bra033312;Bra012850;Bra016558;Bra018677;Bra024536;Bra023044;Bra040093;Bra030575;Bra033373;Bra008831;Bra026061;Bra014323;Bra013721;Bra008343;Bra018135;Bra009953;Bra031056;Bra007513
GO:0010942	positive regulation of cell death	2	42	0.0177936	0.25529	Bra021759;Bra018749
GO:0001101	response to acid chemical	26	3515	0.0180917	0.25529	Bra008343;Bra019191;Bra029587;Bra023044;Bra016558;Bra017712;Bra019329;Bra036269;Bra040093;Bra018135;Bra028752;Bra031056;Bra019613;Bra014323;Bra026061;Bra009953;Bra012850;Bra025951;Bra033312;Bra015727;Bra018749;Bra022772;Bra007513;Bra000869;Bra018386;Bra006185
GO:0006810	transport	41	6223	0.0185964	0.25529	Bra005099;Bra006874;Bra026061;Bra033460;Bra013721;Bra019613;Bra010233;Bra009205;Bra003786;Bra017713;Bra007513;Bra018677;Bra033519;Bra005013;Bra026418;Bra012850;Bra014848;Bra016260;Bra012322;Bra008087;Bra018437;Bra027529;Bra009953;Bra018749;Bra031907;Bra034404;Bra020760;Bra019191;Bra030575;Bra033312;Bra024495;Bra010627;Bra031056;Bra006185;Bra016659;Bra023044;Bra032368;Bra018135;Bra040093;Bra012798…
GO:0010388	cullin deneddylation	4	207	0.018609	0.25529	Bra033519;Bra030575;Bra005013;Bra000057
GO:0010248	establishment or maintenance of transmembrane electrochemical gradient	1	4	0.0193113	0.25529	Bra018135
GO:0015697	quaternary ammonium group transport	1	4	0.0193113	0.25529	Bra008087
GO:0033587	shikimate biosynthetic process	1	4	0.0193113	0.25529	Bra008831
GO:0043069	negative regulation of programmed cell death	6	433	0.0193911	0.25529	Bra023044;Bra018749;Bra019613;Bra014848;Bra040093;Bra009953
GO:0000338	protein deneddylation	4	210	0.019504	0.25529	Bra033519;Bra030575;Bra000057;Bra005013
GO:0072528	pyrimidine-containing compound biosynthetic process	5	317	0.0195532	0.25529	Bra015187;Bra005013;Bra018437;Bra037225;Bra032368
GO:0009561	megagametogenesis	5	318	0.0197905	0.255518	Bra015187;Bra005013;Bra033519;Bra002405;Bra037225
GO:0071229	cellular response to acid chemical	14	1571	0.0206552	0.263751	Bra040093;Bra026061;Bra019613;Bra036269;Bra025951;Bra022772;Bra017712;Bra006185;Bra009953;Bra023044;Bra015727;Bra007513;Bra018749;Bra028752
GO:0032446	protein modification by small protein conjugation	7	567	0.0210568	0.264468	Bra023044;Bra010914;Bra030575;Bra035920;Bra015187;Bra024318;Bra000057
GO:0071215	cellular response to abscisic acid stimulus	7	568	0.0212361	0.264468	Bra018749;Bra025951;Bra022772;Bra019613;Bra009953;Bra006185;Bra015727
GO:1902582	single-organism intracellular transport	20	2545	0.0214054	0.264468	Bra030575;Bra010233;Bra024495;Bra014848;Bra032368;Bra026418;Bra018437;Bra019613;Bra020760;Bra016659;Bra018749;Bra009205;Bra033519;Bra012850;Bra005013;Bra009953;Bra007513;Bra040093;Bra031907;Bra023044
GO:0060548	negative regulation of cell death	6	444	0.0216218	0.264468	Bra019613;Bra014848;Bra009953;Bra018749;Bra040093;Bra023044
GO:0072527	pyrimidine-containing compound metabolic process	5	328	0.0222685	0.269541	Bra032368;Bra005013;Bra037225;Bra015187;Bra018437
GO:0070647	protein modification by small protein conjugation or removal	9	847	0.0227169	0.271672	Bra000057;Bra010914;Bra005013;Bra030575;Bra015187;Bra033519;Bra023044;Bra024318;Bra035920
GO:0006886	intracellular protein transport	17	2077	0.0236123	0.271672	Bra019613;Bra031907;Bra030575;Bra014848;Bra032368;Bra026418;Bra016659;Bra010233;Bra018749;Bra009205;Bra007513;Bra023044;Bra033519;Bra018437;Bra040093;Bra005013;Bra009953
GO:0009719	response to endogenous stimulus	28	3950	0.0237029	0.271672	Bra040093;Bra022772;Bra019613;Bra025951;Bra024495;Bra023044;Bra016558;Bra008343;Bra014848;Bra031690;Bra009953;Bra018749;Bra015727;Bra033312;Bra029587;Bra024318;Bra026357;Bra009956;Bra037845;Bra007513;Bra012046;Bra000869;Bra028752;Bra017713;Bra006185;Bra019191;Bra017712;Bra018386
GO:0010483	pollen tube reception	1	5	0.0240811	0.271672	Bra012850
GO:0014074	response to purine-containing compound	1	5	0.0240811	0.271672	Bra019191
GO:0033198	response to ATP	1	5	0.0240811	0.271672	Bra019191
GO:0051703	intraspecies interaction between organisms	1	5	0.0240811	0.271672	Bra012850
GO:0007166	cell surface receptor signaling pathway	4	231	0.0265133	0.294795	Bra021759;Bra021551;Bra009205;Bra025951
GO:0009750	response to fructose	5	344	0.0266381	0.294795	Bra030182;Bra014323;Bra030181;Bra013721;Bra024495
GO:0051234	establishment of localization	41	6373	0.027014	0.296135	Bra006874;Bra024495;Bra012798;Bra008087;Bra033519;Bra012850;Bra017713;Bra014848;Bra040093;Bra010627;Bra009953;Bra019613;Bra033460;Bra007513;Bra023044;Bra032368;Bra019191;Bra016260;Bra012322;Bra026418;Bra031056;Bra005099;Bra006185;Bra031907;Bra009205;Bra018749;Bra005013;Bra010233;Bra020760;Bra003786;Bra027529;Bra018135;Bra007187;Bra026061;Bra013721;Bra016659;Bra018677;Bra030575;Bra018437;Bra034404…
GO:0051276	chromosome organization	12	1326	0.0281931	0.299089	Bra004029;Bra037225;Bra015187;Bra015677;Bra038498;Bra009205;Bra005013;Bra005280;Bra022478;Bra000057;Bra014795;Bra004322
GO:0006464	cellular protein modification process	30	4374	0.0288023	0.299089	Bra022772;Bra024660;Bra021551;Bra037225;Bra000057;Bra005013;Bra033519;Bra033169;Bra032711;Bra019329;Bra024318;Bra012850;Bra015187;Bra036269;Bra007513;Bra018749;Bra025951;Bra030575;Bra010914;Bra009205;Bra021759;Bra002099;Bra023044;Bra018677;Bra024495;Bra033381;Bra035920;Bra034404;Bra019613;Bra020760
GO:0036211	protein modification process	30	4374	0.0288023	0.299089	Bra024495;Bra012850;Bra025951;Bra024660;Bra015187;Bra022772;Bra021759;Bra002099;Bra009205;Bra000057;Bra032711;Bra005013;Bra018749;Bra018677;Bra035920;Bra034404;Bra033169;Bra023044;Bra037225;Bra036269;Bra033519;Bra019329;Bra033381;Bra010914;Bra020760;Bra030575;Bra019613;Bra021551;Bra024318;Bra007513
GO:0035524	proline transmembrane transport	1	6	0.0288278	0.299089	Bra007187
GO:0060860	regulation of floral organ abscission	1	6	0.0288278	0.299089	Bra021759
GO:0060862	negative regulation of floral organ abscission	1	6	0.0288278	0.299089	Bra021759
GO:0034613	cellular protein localization	17	2132	0.0294283	0.302617	Bra026418;Bra019613;Bra040093;Bra030575;Bra016659;Bra023044;Bra018749;Bra018437;Bra032368;Bra009953;Bra014848;Bra010233;Bra033519;Bra007513;Bra031907;Bra009205;Bra005013
GO:0071472	cellular response to salt stress	2	57	0.0314661	0.320733	Bra026061;Bra008343
GO:0009694	jasmonic acid metabolic process	5	364	0.0328246	0.331671	Bra040093;Bra009953;Bra015727;Bra028752;Bra018386
GO:0016046	detection of fungus	1	7	0.0335516	0.336095	Bra018749
GO:0014070	response to organic cyclic compound	15	1848	0.0349202	0.346814	Bra013721;Bra040093;Bra007513;Bra018749;Bra012046;Bra023044;Bra038498;Bra009953;Bra036269;Bra010627;Bra006185;Bra019613;Bra018386;Bra019191;Bra019329
GO:0006325	chromatin organization	10	1076	0.0372987	0.36401	Bra038498;Bra005280;Bra015677;Bra005013;Bra004029;Bra004322;Bra037225;Bra022478;Bra009205;Bra000057
GO:0044700	single organism signaling	25	3581	0.0381612	0.36401	Bra023044;Bra024318;Bra021953;Bra022772;Bra021551;Bra036269;Bra019410;Bra021759;Bra015727;Bra009205;Bra015187;Bra025951;Bra008343;Bra038498;Bra014323;Bra028752;Bra000869;Bra007513;Bra034404;Bra017712;Bra019613;Bra040093;Bra019305;Bra018749;Bra009953
GO:0080184	response to phenylpropanoid	1	8	0.0382527	0.36401	Bra013721
GO:0023052	signaling	25	3582	0.0382714	0.36401	Bra028752;Bra038498;Bra017712;Bra014323;Bra007513;Bra040093;Bra019410;Bra036269;Bra023044;Bra024318;Bra018749;Bra015727;Bra009953;Bra034404;Bra019613;Bra019305;Bra009205;Bra015187;Bra000869;Bra021759;Bra021551;Bra025951;Bra022772;Bra021953;Bra008343
GO:0070727	cellular macromolecule localization	17	2203	0.0384554	0.36401	Bra005013;Bra023044;Bra019613;Bra014848;Bra033519;Bra018749;Bra009205;Bra007513;Bra030575;Bra040093;Bra031907;Bra032368;Bra026418;Bra009953;Bra018437;Bra016659;Bra010233
GO:0051716	cellular response to stimulus	35	5404	0.0388287	0.36401	Bra034404;Bra031056;Bra025951;Bra026061;Bra009953;Bra038498;Bra019410;Bra006185;Bra018677;Bra021953;Bra019305;Bra040093;Bra015727;Bra028752;Bra024318;Bra018749;Bra019191;Bra007513;Bra014323;Bra022772;Bra000869;Bra024495;Bra021627;Bra009205;Bra017712;Bra020760;Bra015187;Bra010627;Bra033312;Bra021551;Bra023044;Bra008343;Bra021759;Bra019613;Bra036269
GO:0009765	photosynthesis, light harvesting	2	64	0.0388864	0.36401	Bra030181;Bra030182
GO:0006913	nucleocytoplasmic transport	5	383	0.039471	0.36401	Bra026418;Bra018437;Bra033519;Bra032368;Bra031907
GO:0051169	nuclear transport	5	383	0.039471	0.36401	Bra018437;Bra031907;Bra033519;Bra026418;Bra032368
GO:0007154	cell communication	29	4321	0.0406271	0.370634	Bra015727;Bra040093;Bra014323;Bra015187;Bra021953;Bra018749;Bra028752;Bra021759;Bra008343;Bra031056;Bra009953;Bra019191;Bra034404;Bra009205;Bra033312;Bra021551;Bra026061;Bra036269;Bra017712;Bra038498;Bra023044;Bra000869;Bra025951;Bra007513;Bra022772;Bra019613;Bra019410;Bra024318;Bra019305
GO:0071396	cellular response to lipid	8	796	0.0408272	0.370634	Bra006185;Bra019613;Bra009953;Bra025951;Bra018749;Bra015727;Bra017712;Bra022772
GO:0009738	abscisic acid-activated signaling pathway	6	520	0.0418573	0.374991	Bra009953;Bra018749;Bra015727;Bra019613;Bra022772;Bra025951
GO:0046907	intracellular transport	20	2738	0.0419525	0.374991	Bra018749;Bra014848;Bra026418;Bra023044;Bra009953;Bra016659;Bra024495;Bra009205;Bra033519;Bra010233;Bra032368;Bra019613;Bra007513;Bra040093;Bra030575;Bra018437;Bra020760;Bra005013;Bra012850;Bra031907
GO:0071446	cellular response to salicylic acid stimulus	8	802	0.0423528	0.375081	Bra018749;Bra007513;Bra006185;Bra023044;Bra036269;Bra040093;Bra009953;Bra019613
GO:0019632	shikimate metabolic process	1	9	0.042931	0.375081	Bra008831
GO:0048578	positive regulation of long-day photoperiodism, flowering	1	9	0.042931	0.375081	Bra024536
GO:0097306	cellular response to alcohol	7	664	0.0437764	0.379613	Bra018749;Bra022772;Bra006185;Bra015727;Bra009953;Bra019613;Bra025951
GO:0000302	response to reactive oxygen species	7	666	0.0443653	0.38187	Bra033373;Bra033312;Bra031690;Bra024536;Bra012850;Bra016043;Bra019613
GO:0007165	signal transduction	24	3463	0.0452125	0.383004	Bra018749;Bra019613;Bra036269;Bra015187;Bra034404;Bra021759;Bra019410;Bra008343;Bra009205;Bra021953;Bra022772;Bra023044;Bra021551;Bra019305;Bra025951;Bra040093;Bra028752;Bra000869;Bra017712;Bra015727;Bra007513;Bra014323;Bra024318;Bra009953
GO:0055076	transition metal ion homeostasis	3	163	0.0454161	0.383004	Bra031690;Bra033312;Bra029294
GO:0009746	response to hexose	5	399	0.0456621	0.383004	Bra013721;Bra024495;Bra030181;Bra014323;Bra030182
GO:0031347	regulation of defense response	11	1274	0.0464034	0.383004	Bra034404;Bra021759;Bra036269;Bra007513;Bra018749;Bra009953;Bra014848;Bra019613;Bra023044;Bra010233;Bra040093
GO:0009260	ribonucleotide biosynthetic process	5	401	0.0464746	0.383004	Bra032368;Bra015187;Bra005013;Bra037225;Bra018437
GO:0046390	ribose phosphate biosynthetic process	5	401	0.0464746	0.383004	Bra018437;Bra037225;Bra015187;Bra005013;Bra032368
GO:0009395	phospholipid catabolic process	1	10	0.0475867	0.386597	Bra001854
GO:0034969	histone arginine methylation	1	10	0.0475867	0.386597	Bra009205
GO:0009259	ribonucleotide metabolic process	9	972	0.0479088	0.386597	Bra032368;Bra005013;Bra012850;Bra030575;Bra037225;Bra008831;Bra018437;Bra015187;Bra018677
GO:0010941	regulation of cell death	9	979	0.0497168	0.39842	Bra021759;Bra019613;Bra009953;Bra014848;Bra010233;Bra018749;Bra040093;Bra007513;Bra023044
