# Supplementary material for: The DNA Methylome and Association of Differentially Methylated Regions with Differential Gene Expression during Heat Stress in Brassica rapa
Source: Int J Mol Sci. 2018 May 9;19(5):1414. doi: 10.3390/ijms19051414 (PMC5983725; doi:10.3390/ijms19051414)
Supplement: Supplementary file 1 [file ijms-19-01414-s001.zip › Supplementary Table S6.xls]

## Sheet: out.P
Supplementary Table S6. GO category enrichment of 278 unique methDEGs between T22 vs T43-4h and T22 vs T43-14h comparison groups (p-value<0.05).
GO:0016070	RNA metabolic process	37	2684	3.50292e-05	0.0476397	Bra008906;Bra009380;Bra004458;Bra010927;Bra017569;Bra002416;Bra016592;Bra013002;Bra015949;Bra025973;Bra020195;Bra022393;Bra009513;Bra035249;Bra039230;Bra019144;Bra000814;Bra028933;Bra034208;Bra027789;Bra037122;Bra015687;Bra036903;Bra031999;Bra000803;Bra015018;Bra002677;Bra037760;Bra000554;Bra038251;Bra014967;Bra013022;Bra008322;Bra001203;Bra026957;Bra006327;Bra038690
GO:0043412	macromolecule modification	54	5028	0.000397423	0.130009	Bra037122;Bra015604;Bra038690;Bra004458;Bra024021;Bra035125;Bra030827;Bra036624;Bra017105;Bra038251;Bra015018;Bra005123;Bra017486;Bra006812;Bra020195;Bra029841;Bra000803;Bra027789;Bra019338;Bra009513;Bra008462;Bra026223;Bra026939;Bra002416;Bra022393;Bra018801;Bra017508;Bra006327;Bra036823;Bra025932;Bra019144;Bra001971;Bra035249;Bra040685;Bra010051;Bra032522;Bra008568;Bra037096;Bra013888;Bra040518…
GO:0016071	mRNA metabolic process	13	623	0.000428157	0.130009	Bra008906;Bra013022;Bra008322;Bra038251;Bra006327;Bra038690;Bra035249;Bra031999;Bra034208;Bra002677;Bra000554;Bra015687;Bra026957
GO:0044260	cellular macromolecule metabolic process	86	9229	0.000480474	0.130009	Bra006812;Bra010927;Bra008462;Bra004884;Bra007837;Bra017486;Bra002416;Bra009380;Bra014967;Bra002333;Bra020195;Bra039230;Bra000814;Bra025973;Bra001971;Bra017105;Bra035675;Bra027724;Bra040685;Bra024021;Bra013888;Bra008906;Bra017569;Bra008322;Bra022393;Bra015949;Bra010051;Bra035125;Bra031999;Bra007150;Bra030827;Bra019338;Bra036624;Bra029841;Bra040518;Bra009513;Bra004458;Bra019144;Bra015018;Bra013002…
GO:0043170	macromolecule metabolic process	92	10078	0.000525312	0.130009	Bra022393;Bra033245;Bra000529;Bra034208;Bra031999;Bra028933;Bra034758;Bra002214;Bra016019;Bra026939;Bra038251;Bra011255;Bra009513;Bra040685;Bra008906;Bra015949;Bra025447;Bra029010;Bra024393;Bra008568;Bra035675;Bra015018;Bra024021;Bra023208;Bra002796;Bra000554;Bra008462;Bra029841;Bra008322;Bra007150;Bra001971;Bra032522;Bra037133;Bra000803;Bra038778;Bra001203;Bra040518;Bra017508;Bra036823;Bra015604…
GO:0090304	nucleic acid metabolic process	42	3688	0.000678445	0.130009	Bra009218;Bra025973;Bra015949;Bra013002;Bra004458;Bra016592;Bra020195;Bra014967;Bra006327;Bra015018;Bra034758;Bra036624;Bra037122;Bra038690;Bra027789;Bra018293;Bra000554;Bra019144;Bra009380;Bra022393;Bra031999;Bra038251;Bra025447;Bra037760;Bra000803;Bra008906;Bra008322;Bra035249;Bra010927;Bra015687;Bra028933;Bra039230;Bra001203;Bra034208;Bra002677;Bra013022;Bra002416;Bra000814;Bra026957;Bra017569…
GO:0006396	RNA processing	22	1535	0.0009917	0.130009	Bra000814;Bra038251;Bra000803;Bra002677;Bra034208;Bra038690;Bra002416;Bra031999;Bra013022;Bra028933;Bra037122;Bra015018;Bra015687;Bra013002;Bra019144;Bra027789;Bra020195;Bra035249;Bra010927;Bra015949;Bra017569;Bra004458
GO:0009218	pyrimidine ribonucleotide metabolic process	8	294	0.00106986	0.130009	Bra000814;Bra037096;Bra001203;Bra030827;Bra022393;Bra007367;Bra034082;Bra026939
GO:0009220	pyrimidine ribonucleotide biosynthetic process	8	294	0.00106986	0.130009	Bra034082;Bra037096;Bra001203;Bra007367;Bra026939;Bra030827;Bra022393;Bra000814
GO:0009451	RNA modification	13	689	0.00108186	0.130009	Bra027789;Bra019144;Bra001203;Bra037122;Bra000814;Bra000803;Bra009513;Bra014967;Bra004458;Bra026957;Bra038690;Bra022393;Bra006327
GO:0006139	nucleobase-containing compound metabolic process	52	5007	0.001179	0.130009	Bra018293;Bra022393;Bra010927;Bra009380;Bra025447;Bra036903;Bra035249;Bra026957;Bra015687;Bra000814;Bra007367;Bra020195;Bra008906;Bra009513;Bra002416;Bra000803;Bra009218;Bra027377;Bra034208;Bra015018;Bra017569;Bra036624;Bra004458;Bra026452;Bra027140;Bra013022;Bra031999;Bra030827;Bra037096;Bra039230;Bra038690;Bra016019;Bra008322;Bra026939;Bra038251;Bra006327;Bra001203;Bra016088;Bra028933;Bra034758…
GO:0006220	pyrimidine nucleotide metabolic process	8	301	0.00124273	0.130009	Bra034082;Bra007367;Bra000814;Bra030827;Bra001203;Bra026939;Bra022393;Bra037096
GO:0006221	pyrimidine nucleotide biosynthetic process	8	301	0.00124273	0.130009	Bra022393;Bra001203;Bra000814;Bra030827;Bra034082;Bra026939;Bra037096;Bra007367
GO:0048229	gametophyte development	16	989	0.00149289	0.137168	Bra002416;Bra000814;Bra000445;Bra038690;Bra015018;Bra003665;Bra020195;Bra015507;Bra002042;Bra012817;Bra026637;Bra036903;Bra034758;Bra016592;Bra025447;Bra036624
GO:0072528	pyrimidine-containing compound biosynthetic process	8	317	0.00172188	0.137168	Bra001203;Bra000814;Bra022393;Bra030827;Bra007367;Bra034082;Bra037096;Bra026939
GO:0009260	ribonucleotide biosynthetic process	9	401	0.00201125	0.137168	Bra037096;Bra030827;Bra026939;Bra001203;Bra022393;Bra000814;Bra007367;Bra034082;Bra016019
GO:0046390	ribose phosphate biosynthetic process	9	401	0.00201125	0.137168	Bra037096;Bra034082;Bra026939;Bra016019;Bra000814;Bra022393;Bra030827;Bra001203;Bra007367
GO:0010018	far-red light signaling pathway	2	10	0.00207245	0.137168	Bra020195;Bra002416
GO:0010587	miRNA catabolic process	2	10	0.00207245	0.137168	Bra008322;Bra037760
GO:0072527	pyrimidine-containing compound metabolic process	8	328	0.00212856	0.137168	Bra001203;Bra022393;Bra034082;Bra000814;Bra037096;Bra026939;Bra007367;Bra030827
GO:0032259	methylation	19	1329	0.00227415	0.137168	Bra001203;Bra004458;Bra022393;Bra038251;Bra027789;Bra015018;Bra027724;Bra002416;Bra000803;Bra009513;Bra038690;Bra019144;Bra008353;Bra026939;Bra037096;Bra014967;Bra020195;Bra000814;Bra035249
GO:0009553	embryo sac development	9	413	0.00245113	0.137168	Bra025447;Bra000814;Bra038690;Bra036624;Bra026637;Bra016592;Bra000445;Bra034758;Bra036903
GO:0000154	rRNA modification	2	11	0.00252147	0.137168	Bra019144;Bra004458
GO:0010586	miRNA metabolic process	2	11	0.00252147	0.137168	Bra037760;Bra008322
GO:0031167	rRNA methylation	2	11	0.00252147	0.137168	Bra019144;Bra004458
GO:0006397	mRNA processing	7	271	0.00291589	0.150043	Bra013022;Bra034208;Bra015687;Bra038690;Bra031999;Bra035249;Bra002677
GO:0043414	macromolecule methylation	16	1060	0.00298128	0.150043	Bra009513;Bra002416;Bra004458;Bra000814;Bra038251;Bra001203;Bra015018;Bra026939;Bra020195;Bra038690;Bra027789;Bra037096;Bra019144;Bra022393;Bra035249;Bra014967
GO:0010388	cullin deneddylation	6	207	0.00329022	0.150043	Bra002416;Bra009513;Bra020195;Bra030827;Bra000529;Bra022393
GO:0006606	protein import into nucleus	7	279	0.00342205	0.150043	Bra000814;Bra025447;Bra007367;Bra016592;Bra038690;Bra022393;Bra002946
GO:0044744	protein targeting to nucleus	7	279	0.00342205	0.150043	Bra000814;Bra022393;Bra016592;Bra002946;Bra038690;Bra007367;Bra025447
GO:1902593	single-organism nuclear import	7	279	0.00342205	0.150043	Bra016592;Bra002946;Bra025447;Bra038690;Bra007367;Bra000814;Bra022393
GO:0000338	protein deneddylation	6	210	0.00353042	0.150043	Bra009513;Bra022393;Bra020195;Bra002416;Bra000529;Bra030827
GO:0051170	nuclear import	7	284	0.00377081	0.153748	Bra000814;Bra038690;Bra025447;Bra007367;Bra002946;Bra022393;Bra016592
GO:0034504	protein localization to nucleus	7	285	0.00384369	0.153748	Bra000814;Bra022393;Bra025447;Bra038690;Bra002946;Bra007367;Bra016592
GO:0071490	cellular response to far red light	2	14	0.00411527	0.158023	Bra002416;Bra020195
GO:0001510	RNA methylation	9	448	0.00418296	0.158023	Bra001203;Bra014967;Bra027789;Bra004458;Bra038690;Bra019144;Bra000814;Bra022393;Bra009513
GO:0034641	cellular nitrogen compound metabolic process	59	6231	0.0046302	0.170191	Bra000803;Bra015687;Bra022393;Bra015949;Bra000814;Bra037096;Bra034758;Bra039230;Bra016019;Bra036903;Bra036624;Bra010927;Bra019144;Bra006327;Bra031999;Bra002677;Bra037760;Bra002416;Bra001203;Bra000554;Bra027789;Bra030906;Bra009218;Bra038690;Bra017569;Bra026452;Bra026939;Bra030827;Bra007984;Bra027377;Bra035249;Bra037122;Bra040693;Bra015018;Bra013002;Bra038251;Bra025447;Bra034208;Bra034082;Bra007367…
GO:0006401	RNA catabolic process	6	227	0.00514554	0.184156	Bra038251;Bra000554;Bra015687;Bra008322;Bra037760;Bra008906
GO:0042753	positive regulation of circadian rhythm	2	16	0.00537758	0.184816	Bra020195;Bra002416
GO:0044237	cellular metabolic process	116	14232	0.00547254	0.184816	Bra002677;Bra013022;Bra008322;Bra027789;Bra037760;Bra034082;Bra015018;Bra028383;Bra002042;Bra017105;Bra039230;Bra029010;Bra038778;Bra034208;Bra013002;Bra020195;Bra010927;Bra008462;Bra014967;Bra027724;Bra034758;Bra007984;Bra015687;Bra016088;Bra009218;Bra040693;Bra029014;Bra002333;Bra016592;Bra027140;Bra023968;Bra026957;Bra036903;Bra019144;Bra039742;Bra006327;Bra013888;Bra017508;Bra007367;Bra018801…
GO:0034661	ncRNA catabolic process	2	17	0.00606695	0.184816	Bra008322;Bra037760
GO:0080156	mitochondrial mRNA modification	2	17	0.00606695	0.184816	Bra026957;Bra006327
GO:0006725	cellular aromatic compound metabolic process	60	6455	0.00646276	0.184816	Bra010927;Bra015949;Bra036903;Bra020195;Bra004540;Bra031999;Bra034758;Bra008906;Bra001819;Bra038251;Bra025447;Bra037096;Bra025973;Bra027377;Bra009218;Bra016592;Bra036624;Bra035249;Bra028383;Bra030827;Bra039742;Bra026452;Bra017508;Bra015018;Bra004458;Bra037760;Bra026939;Bra016019;Bra018293;Bra039230;Bra038690;Bra002677;Bra017569;Bra000554;Bra027140;Bra037122;Bra002416;Bra015687;Bra030906;Bra008322…
GO:0006383	transcription from RNA polymerase III promoter	1	1	0.00693062	0.184816	Bra009380
GO:0019295	coenzyme M biosynthetic process	1	1	0.00693062	0.184816	Bra038778
GO:0019296	coenzyme M metabolic process	1	1	0.00693062	0.184816	Bra038778
GO:0031590	wybutosine metabolic process	1	1	0.00693062	0.184816	Bra000803
GO:0031591	wybutosine biosynthetic process	1	1	0.00693062	0.184816	Bra000803
GO:0032981	mitochondrial respiratory chain complex I assembly	1	1	0.00693062	0.184816	Bra013002
GO:0034427	nuclear-transcribed mRNA catabolic process, exonucleolytic, 3'-5'	1	1	0.00693062	0.184816	Bra008322
GO:1990074	polyuridylation-dependent mRNA catabolic process	1	1	0.00693062	0.184816	Bra008322
GO:0006984	ER-nucleus signaling pathway	2	19	0.00755934	0.197706	Bra005546;Bra000643
GO:0046483	heterocycle metabolic process	55	5869	0.00818524	0.210036	Bra027789;Bra018293;Bra008906;Bra022393;Bra030827;Bra016019;Bra028933;Bra006327;Bra009218;Bra038690;Bra037122;Bra009380;Bra009513;Bra035249;Bra016592;Bra026452;Bra015687;Bra036903;Bra026939;Bra027140;Bra039230;Bra020195;Bra008322;Bra002677;Bra037096;Bra026957;Bra030906;Bra034758;Bra025447;Bra013022;Bra039742;Bra000803;Bra025973;Bra000554;Bra010927;Bra038251;Bra017569;Bra007367;Bra019144;Bra034082…
GO:0017038	protein import	9	506	0.00900766	0.219716	Bra009491;Bra025447;Bra007367;Bra002946;Bra000814;Bra001257;Bra022393;Bra016592;Bra038690
GO:1900864	mitochondrial RNA modification	2	21	0.00919956	0.219716	Bra026957;Bra006327
GO:0010467	gene expression	30	2778	0.00939417	0.219716	Bra002416;Bra004884;Bra020195;Bra027789;Bra038251;Bra015018;Bra000814;Bra028933;Bra037122;Bra034208;Bra017569;Bra016592;Bra019144;Bra004458;Bra036624;Bra039230;Bra010927;Bra007984;Bra031999;Bra013022;Bra027724;Bra000803;Bra009380;Bra015949;Bra015687;Bra002677;Bra023208;Bra035249;Bra038690;Bra013002
GO:0045595	regulation of cell differentiation	5	185	0.00950811	0.219716	Bra017569;Bra013022;Bra032638;Bra024021;Bra023968
GO:0006464	cellular protein modification process	43	4374	0.0095318	0.219716	Bra009513;Bra002416;Bra018801;Bra011255;Bra017569;Bra015018;Bra024021;Bra023968;Bra032522;Bra038251;Bra022393;Bra036624;Bra029841;Bra035249;Bra005123;Bra031999;Bra018060;Bra000529;Bra040685;Bra006812;Bra024393;Bra026223;Bra017486;Bra016019;Bra015604;Bra026939;Bra015687;Bra001971;Bra019338;Bra040518;Bra008462;Bra025447;Bra017105;Bra020195;Bra030827;Bra036823;Bra017508;Bra035125;Bra025932;Bra037096…
GO:0036211	protein modification process	43	4374	0.0095318	0.219716	Bra024393;Bra022393;Bra005123;Bra018801;Bra015018;Bra037096;Bra011255;Bra040685;Bra002416;Bra008568;Bra001971;Bra017486;Bra036624;Bra006812;Bra026939;Bra017508;Bra018060;Bra026223;Bra016019;Bra031999;Bra015687;Bra008462;Bra017569;Bra038251;Bra019338;Bra030827;Bra032522;Bra009513;Bra036823;Bra020195;Bra013888;Bra017105;Bra015604;Bra023968;Bra025932;Bra035249;Bra000529;Bra029841;Bra040518;Bra010051…
GO:0034655	nucleobase-containing compound catabolic process	6	261	0.00990812	0.221384	Bra015687;Bra008322;Bra000554;Bra008906;Bra038251;Bra037760
GO:0048825	cotyledon development	5	187	0.00992973	0.221384	Bra017569;Bra023968;Bra005123;Bra024021;Bra036624
GO:0044403	symbiosis, encompassing mutualism through parasitism	6	265	0.0106237	0.233035	Bra031999;Bra035249;Bra038251;Bra015018;Bra032038;Bra025834
GO:0051276	chromosome organization	17	1326	0.0109447	0.235831	Bra037096;Bra023968;Bra017486;Bra018060;Bra020195;Bra036624;Bra031999;Bra038251;Bra015018;Bra000803;Bra017569;Bra002416;Bra026939;Bra035249;Bra040518;Bra009218;Bra024021
GO:0009640	photomorphogenesis	8	435	0.0112107	0.235831	Bra000529;Bra020195;Bra002416;Bra030827;Bra036624;Bra024021;Bra022393;Bra009513
GO:0007169	transmembrane receptor protein tyrosine kinase signaling pathway	5	193	0.0112714	0.235831	Bra011255;Bra023968;Bra026223;Bra016019;Bra001971
GO:0000959	mitochondrial RNA metabolic process	2	24	0.0119277	0.245782	Bra006327;Bra026957
GO:0007167	enzyme linked receptor protein signaling pathway	5	197	0.0122314	0.24828	Bra023968;Bra011255;Bra016019;Bra026223;Bra001971
GO:0044419	interspecies interaction between organisms	6	277	0.0129896	0.259792	Bra025834;Bra032038;Bra038251;Bra015018;Bra035249;Bra031999
GO:0000291	nuclear-transcribed mRNA catabolic process, exonucleolytic	1	2	0.0138135	0.268376	Bra008322
GO:0097031	mitochondrial respiratory chain complex I biogenesis	1	2	0.0138135	0.268376	Bra013002
GO:0000956	nuclear-transcribed mRNA catabolic process	5	204	0.0140425	0.268983	Bra008906;Bra015687;Bra008322;Bra038251;Bra000554
GO:0006402	mRNA catabolic process	5	208	0.0151543	0.285406	Bra015687;Bra038251;Bra000554;Bra008322;Bra008906
GO:0070647	protein modification by small protein conjugation or removal	12	847	0.0153255	0.285406	Bra036624;Bra024021;Bra008462;Bra009513;Bra017569;Bra040685;Bra022393;Bra024393;Bra020195;Bra000529;Bra002416;Bra030827
GO:0048573	photoperiodism, flowering	6	289	0.0157029	0.285406	Bra009135;Bra020768;Bra017569;Bra040518;Bra038066;Bra037760
GO:0006807	nitrogen compound metabolic process	62	6995	0.0157393	0.285406	Bra008906;Bra016592;Bra021276;Bra018838;Bra037096;Bra038251;Bra026452;Bra023208;Bra026939;Bra028400;Bra000554;Bra039742;Bra025447;Bra030827;Bra015687;Bra019144;Bra016019;Bra035249;Bra031999;Bra025973;Bra027724;Bra009380;Bra009218;Bra022393;Bra040693;Bra009513;Bra037122;Bra000814;Bra016088;Bra036903;Bra036624;Bra004458;Bra034208;Bra006327;Bra001203;Bra026957;Bra034082;Bra020195;Bra013022;Bra034758…
GO:0010345	suberin biosynthetic process	2	29	0.0171537	0.297251	Bra002416;Bra020195
GO:0008152	metabolic process	137	17826	0.0172849	0.297251	Bra040685;Bra013253;Bra034208;Bra025973;Bra008568;Bra034758;Bra002416;Bra015604;Bra029841;Bra034082;Bra013888;Bra030906;Bra018060;Bra003764;Bra015507;Bra028383;Bra027789;Bra039742;Bra027140;Bra007150;Bra019144;Bra007984;Bra002677;Bra026627;Bra007837;Bra008034;Bra004540;Bra008322;Bra013022;Bra017486;Bra040112;Bra036823;Bra026452;Bra017508;Bra002042;Bra024021;Bra006327;Bra000445;Bra001203;Bra034861…
GO:0006913	nucleocytoplasmic transport	7	383	0.0177453	0.297251	Bra007367;Bra038690;Bra022393;Bra002946;Bra016592;Bra025447;Bra000814
GO:0051169	nuclear transport	7	383	0.0177453	0.297251	Bra016592;Bra025447;Bra038690;Bra022393;Bra000814;Bra002946;Bra007367
GO:0044238	primary metabolic process	110	13795	0.018602	0.297251	Bra008568;Bra021276;Bra009491;Bra027789;Bra007367;Bra007150;Bra036823;Bra000814;Bra010927;Bra008462;Bra017105;Bra028400;Bra009380;Bra015604;Bra024021;Bra010051;Bra017508;Bra036624;Bra038690;Bra040518;Bra029010;Bra026939;Bra002042;Bra026232;Bra024393;Bra011255;Bra002214;Bra001257;Bra005123;Bra004884;Bra000529;Bra017569;Bra015507;Bra019338;Bra021530;Bra037379;Bra001203;Bra001971;Bra031999;Bra025447…
GO:0009648	photoperiodism	6	302	0.0190604	0.297251	Bra037760;Bra009135;Bra038066;Bra040518;Bra020768;Bra017569
GO:0044003	modification by symbiont of host morphology or physiology	5	224	0.0201877	0.297251	Bra015018;Bra031999;Bra035249;Bra038251;Bra032038
GO:0051817	modification of morphology or physiology of other organism involved in symbiotic interaction	5	224	0.0201877	0.297251	Bra015018;Bra035249;Bra031999;Bra032038;Bra038251
GO:0000209	protein polyubiquitination	1	3	0.0206489	0.297251	Bra017569
GO:0006657	CDP-choline pathway	1	3	0.0206489	0.297251	Bra040693
GO:0017182	peptidyl-diphthamide metabolic process	1	3	0.0206489	0.297251	Bra010051
GO:0017183	peptidyl-diphthamide biosynthetic process from peptidyl-histidine	1	3	0.0206489	0.297251	Bra010051
GO:0031128	developmental induction	1	3	0.0206489	0.297251	Bra032638
GO:0031129	inductive cell-cell signaling	1	3	0.0206489	0.297251	Bra032638
GO:0033169	histone H3-K9 demethylation	1	3	0.0206489	0.297251	Bra018060
GO:0051512	positive regulation of unidimensional cell growth	1	3	0.0206489	0.297251	Bra037760
GO:0060321	acceptance of pollen	1	3	0.0206489	0.297251	Bra000814
GO:2000039	regulation of trichome morphogenesis	1	3	0.0206489	0.297251	Bra032638
GO:0007267	cell-cell signaling	4	150	0.0206934	0.297251	Bra015018;Bra038251;Bra035249;Bra031999
GO:0009699	phenylpropanoid biosynthetic process	6	308	0.0207639	0.297251	Bra002416;Bra028383;Bra027140;Bra039742;Bra020195;Bra001819
GO:0022412	cellular process involved in reproduction in multicellular organism	6	311	0.0216532	0.306754	Bra036624;Bra025447;Bra000445;Bra034758;Bra002042;Bra015507
GO:0035821	modification of morphology or physiology of other organism	5	229	0.0219603	0.307896	Bra032038;Bra015018;Bra031999;Bra038251;Bra035249
GO:1901360	organic cyclic compound metabolic process	60	6851	0.0226637	0.311793	Bra009218;Bra014967;Bra038690;Bra034758;Bra030906;Bra002416;Bra013022;Bra022393;Bra039742;Bra034208;Bra001203;Bra008906;Bra010927;Bra016019;Bra025973;Bra036903;Bra000554;Bra038251;Bra039230;Bra020195;Bra028383;Bra013002;Bra014450;Bra000814;Bra000803;Bra036624;Bra007367;Bra001819;Bra031999;Bra037122;Bra030827;Bra004458;Bra006327;Bra015018;Bra004540;Bra015687;Bra027140;Bra019144;Bra009513;Bra002677…
GO:0007166	cell surface receptor signaling pathway	5	231	0.0226967	0.311793	Bra016019;Bra011255;Bra001971;Bra026223;Bra023968
GO:0009165	nucleotide biosynthetic process	9	597	0.0238073	0.320424	Bra007367;Bra026939;Bra037096;Bra000814;Bra022393;Bra001203;Bra030827;Bra034082;Bra016019
GO:0009561	megagametogenesis	6	318	0.0238277	0.320424	Bra036903;Bra034758;Bra036624;Bra026637;Bra025447;Bra000445
GO:1901293	nucleoside phosphate biosynthetic process	9	598	0.0240318	0.320424	Bra007367;Bra016019;Bra001203;Bra030827;Bra000814;Bra034082;Bra026939;Bra037096;Bra022393
GO:0072594	establishment of protein localization to organelle	13	1014	0.0247081	0.326242	Bra004079;Bra027261;Bra036624;Bra001257;Bra000814;Bra030827;Bra038690;Bra009491;Bra002946;Bra007367;Bra016592;Bra025447;Bra022393
GO:0051701	interaction with host	5	239	0.0258021	0.337412	Bra032038;Bra038251;Bra031999;Bra015018;Bra035249
GO:0042546	cell wall biogenesis	10	712	0.0271435	0.345505	Bra008906;Bra009218;Bra008353;Bra038251;Bra002333;Bra035675;Bra023968;Bra003843;Bra029010;Bra018838
GO:0001172	transcription, RNA-templated	1	4	0.0274372	0.345505	Bra035249
GO:0009399	nitrogen fixation	1	4	0.0274372	0.345505	Bra021276
GO:0010257	NADH dehydrogenase complex assembly	1	4	0.0274372	0.345505	Bra013002
GO:0010072	primary shoot apical meristem specification	3	94	0.0277197	0.34586	Bra017569;Bra024021;Bra023968
GO:0016567	protein ubiquitination	8	521	0.0293069	0.358617	Bra020195;Bra024393;Bra017569;Bra036624;Bra002416;Bra024021;Bra040685;Bra008462
GO:0033365	protein localization to organelle	13	1039	0.0293099	0.358617	Bra000814;Bra004079;Bra022393;Bra025447;Bra001257;Bra016592;Bra007367;Bra027261;Bra036624;Bra002946;Bra009491;Bra038690;Bra030827
GO:0010014	meristem initiation	6	335	0.0297066	0.358617	Bra017569;Bra024021;Bra031999;Bra038251;Bra035249;Bra023968
GO:0009698	phenylpropanoid metabolic process	7	427	0.0297968	0.358617	Bra018838;Bra027140;Bra001819;Bra028383;Bra020195;Bra002416;Bra039742
GO:0042752	regulation of circadian rhythm	3	100	0.0324572	0.381008	Bra020195;Bra002416;Bra015687
GO:0048609	multicellular organismal reproductive process	10	735	0.0327018	0.381008	Bra034758;Bra025973;Bra024021;Bra002042;Bra015507;Bra036624;Bra017569;Bra000445;Bra023968;Bra025447
GO:0009880	embryonic pattern specification	3	101	0.0332853	0.381008	Bra024021;Bra023968;Bra017569
GO:0007276	gamete generation	6	346	0.0339783	0.381008	Bra000445;Bra036624;Bra015507;Bra034758;Bra025447;Bra002042
GO:0009303	rRNA transcription	1	5	0.0341787	0.381008	Bra016592
GO:0010482	regulation of epidermal cell division	1	5	0.0341787	0.381008	Bra032638
GO:0015969	guanosine tetraphosphate metabolic process	1	5	0.0341787	0.381008	Bra027377
GO:0019433	triglyceride catabolic process	1	5	0.0341787	0.381008	Bra009491
GO:0034035	purine ribonucleoside bisphosphate metabolic process	1	5	0.0341787	0.381008	Bra027377
GO:0090421	embryonic meristem initiation	3	103	0.0349744	0.386708	Bra024021;Bra017569;Bra023968
GO:0034660	ncRNA metabolic process	10	746	0.0356255	0.390731	Bra004458;Bra027789;Bra016592;Bra037122;Bra008322;Bra037760;Bra000814;Bra000803;Bra038690;Bra019144
GO:0045489	pectin biosynthetic process	2	44	0.0373638	0.394089	Bra009218;Bra008353
GO:0046854	phosphatidylinositol phosphorylation	2	44	0.0373638	0.394089	Bra037379;Bra037760
GO:0050826	response to freezing	4	181	0.0375489	0.394089	Bra037760;Bra036624;Bra017569;Bra024021
GO:0017148	negative regulation of translation	5	265	0.0377184	0.394089	Bra035249;Bra027140;Bra038251;Bra015018;Bra031999
GO:0034249	negative regulation of cellular amide metabolic process	5	265	0.0377184	0.394089	Bra027140;Bra038251;Bra035249;Bra015018;Bra031999
GO:0009259	ribonucleotide metabolic process	12	972	0.0387017	0.394089	Bra000814;Bra016019;Bra034082;Bra026939;Bra022393;Bra027140;Bra030827;Bra037096;Bra001203;Bra027377;Bra007367;Bra026452
GO:0046834	lipid phosphorylation	2	45	0.0389271	0.394089	Bra037760;Bra037379
GO:0006541	glutamine metabolic process	2	46	0.040515	0.394089	Bra021276;Bra028400
GO:0009877	nodulation	1	6	0.0408737	0.394089	Bra025834
GO:0010495	long-distance posttranscriptional gene silencing	1	6	0.0408737	0.394089	Bra035249
GO:0031057	negative regulation of histone modification	1	6	0.0408737	0.394089	Bra018060
GO:0035067	negative regulation of histone acetylation	1	6	0.0408737	0.394089	Bra018060
GO:0042814	monopolar cell growth	1	6	0.0408737	0.394089	Bra032638
GO:0070076	histone lysine demethylation	1	6	0.0408737	0.394089	Bra018060
GO:1901984	negative regulation of protein acetylation	1	6	0.0408737	0.394089	Bra018060
GO:2000757	negative regulation of peptidyl-lysine acetylation	1	6	0.0408737	0.394089	Bra018060
GO:0000398	mRNA splicing, via spliceosome	4	187	0.0415067	0.394089	Bra015687;Bra034208;Bra035249;Bra031999
GO:0071704	organic substance metabolic process	117	15166	0.0416884	0.394089	Bra001150;Bra002214;Bra037379;Bra018293;Bra016592;Bra029010;Bra027724;Bra018838;Bra018060;Bra013022;Bra000529;Bra017486;Bra037133;Bra028400;Bra034758;Bra030827;Bra023968;Bra011255;Bra001819;Bra040518;Bra038251;Bra034082;Bra001257;Bra038778;Bra025973;Bra029841;Bra017105;Bra007984;Bra026452;Bra010927;Bra039742;Bra001203;Bra008462;Bra013888;Bra000814;Bra008322;Bra009218;Bra021530;Bra014967;Bra024393…
GO:0070592	cell wall polysaccharide biosynthetic process	6	365	0.0422559	0.394089	Bra008353;Bra038251;Bra029010;Bra008906;Bra002333;Bra035675
GO:0044038	cell wall macromolecule biosynthetic process	6	367	0.0431948	0.394089	Bra008906;Bra035675;Bra029010;Bra002333;Bra008353;Bra038251
GO:0070589	cellular component macromolecule biosynthetic process	6	367	0.0431948	0.394089	Bra002333;Bra038251;Bra035675;Bra008906;Bra029010;Bra008353
GO:0034654	nucleobase-containing compound biosynthetic process	14	1216	0.0439404	0.394089	Bra037096;Bra001203;Bra035249;Bra022393;Bra016019;Bra007367;Bra000814;Bra034082;Bra010927;Bra030827;Bra039230;Bra016592;Bra009380;Bra026939
GO:0010267	production of ta-siRNAs involved in RNA interference	4	191	0.0442717	0.394089	Bra015018;Bra035249;Bra031999;Bra038251
GO:0032446	protein modification by small protein conjugation	8	567	0.0445715	0.394089	Bra040685;Bra008462;Bra036624;Bra024021;Bra024393;Bra017569;Bra020195;Bra002416
GO:0032504	multicellular organism reproduction	10	777	0.0448367	0.394089	Bra025973;Bra024021;Bra015507;Bra036624;Bra000445;Bra023968;Bra034758;Bra002042;Bra025447;Bra017569
GO:0009790	embryo development	14	1222	0.0454518	0.394089	Bra019702;Bra036624;Bra037760;Bra017569;Bra040518;Bra024021;Bra005123;Bra018003;Bra023968;Bra025651;Bra040810;Bra000814;Bra030827;Bra016592
GO:0009616	virus induced gene silencing	4	193	0.0456922	0.394089	Bra031999;Bra015018;Bra038251;Bra035249
GO:0052018	modulation by symbiont of RNA levels in host	4	193	0.0456922	0.394089	Bra015018;Bra038251;Bra035249;Bra031999
GO:0052249	modulation of RNA levels in other organism involved in symbiotic interaction	4	193	0.0456922	0.394089	Bra015018;Bra038251;Bra035249;Bra031999
GO:0009933	meristem structural organization	7	470	0.0460096	0.394089	Bra038251;Bra024021;Bra036624;Bra023968;Bra031999;Bra017569;Bra035249
GO:0098586	cellular response to virus	4	194	0.0464119	0.394089	Bra015018;Bra038251;Bra035249;Bra031999
GO:0051607	defense response to virus	5	281	0.0464865	0.394089	Bra035249;Bra015018;Bra038251;Bra009774;Bra031999
GO:0010289	homogalacturonan biosynthetic process	1	7	0.0475225	0.394089	Bra008353
GO:0016577	histone demethylation	1	7	0.0475225	0.394089	Bra018060
GO:0017145	stem cell division	1	7	0.0475225	0.394089	Bra005123
GO:0035065	regulation of histone acetylation	1	7	0.0475225	0.394089	Bra018060
GO:0080141	regulation of jasmonic acid biosynthetic process	1	7	0.0475225	0.394089	Bra037760
GO:1901983	regulation of protein acetylation	1	7	0.0475225	0.394089	Bra018060
GO:1903309	negative regulation of chromatin modification	1	7	0.0475225	0.394089	Bra018060
GO:2000756	regulation of peptidyl-lysine acetylation	1	7	0.0475225	0.394089	Bra018060
GO:0070646	protein modification by small protein removal	6	378	0.0485932	0.396452	Bra000529;Bra022393;Bra020195;Bra002416;Bra009513;Bra030827
