# Supplementary material for: The DNA Methylome and Association of Differentially Methylated Regions with Differential Gene Expression during Heat Stress in Brassica rapa
Source: Int J Mol Sci. 2018 May 9;19(5):1414. doi: 10.3390/ijms19051414 (PMC5983725; doi:10.3390/ijms19051414)
Supplement: Supplementary file 1 [file ijms-19-01414-s001.zip › Supplementary Table S7.xls]

## Sheet: out.P
Supplementary Table S7. GO category enrichment of 29 shared methDEGs between T22 vs T43-4h and T22 vs T43-14h comparison groups (p-value<0.05).
GO ID	Description	GeneRatio (25)	BgRatio (26116)	pvalue	fdr	geneID
GO:0044403	symbiosis, encompassing mutualism through parasitism	3	265	0.002014	0.236767	Bra039176;Bra004601;Bra034599
GO:0044419	interspecies interaction between organisms	3	277	0.00228399	0.236767	Bra034599;Bra039176;Bra004601
GO:0009309	amine biosynthetic process	2	86	0.00306094	0.236767	Bra039176;Bra013209
GO:0042401	cellular biogenic amine biosynthetic process	2	86	0.00306094	0.236767	Bra039176;Bra013209
GO:0036092	phosphatidylinositol-3-phosphate biosynthetic process	1	4	0.00382379	0.236767	Bra015615
GO:0006552	leucine catabolic process	1	6	0.00573042	0.236767	Bra034599
GO:0010050	vegetative phase change	2	124	0.00624622	0.236767	Bra034599;Bra004601
GO:0032025	response to cobalt ion	1	7	0.00668243	0.236767	Bra011164
GO:0006557	S-adenosylmethioninamine biosynthetic process	1	8	0.00763355	0.236767	Bra039176
GO:0006597	spermine biosynthetic process	1	8	0.00763355	0.236767	Bra039176
GO:0008215	spermine metabolic process	1	8	0.00763355	0.236767	Bra039176
GO:0046499	S-adenosylmethioninamine metabolic process	1	8	0.00763355	0.236767	Bra039176
GO:2000072	regulation of defense response to fungus, incompatible interaction	1	8	0.00763355	0.236767	Bra019295
GO:0019243	methylglyoxal catabolic process to D-lactate via S-lactoyl-glutathione	2	161	0.0103243	0.236767	Bra031684;Bra013500
GO:0061727	methylglyoxal catabolic process to lactate	2	161	0.0103243	0.236767	Bra031684;Bra013500
GO:0009438	methylglyoxal metabolic process	2	162	0.0104472	0.236767	Bra031684;Bra013500
GO:0042182	ketone catabolic process	2	162	0.0104472	0.236767	Bra031684;Bra013500
GO:0051596	methylglyoxal catabolic process	2	162	0.0104472	0.236767	Bra031684;Bra013500
GO:0009083	branched-chain amino acid catabolic process	1	11	0.0104817	0.236767	Bra034599
GO:0006089	lactate metabolic process	2	165	0.01082	0.236767	Bra013500;Bra031684
GO:0046185	aldehyde catabolic process	2	165	0.01082	0.236767	Bra031684;Bra013500
GO:0010107	potassium ion import	1	12	0.0114293	0.236767	Bra039469
GO:0017038	protein import	3	506	0.0121148	0.236767	Bra026724;Bra037924;Bra039469
GO:0051704	multi-organism process	9	4200	0.0124879	0.236767	Bra019295;Bra002676;Bra013209;Bra001588;Bra039176;Bra004601;Bra013500;Bra004914;Bra034599
GO:0006268	DNA unwinding involved in DNA replication	1	14	0.013322	0.236767	Bra011253
GO:0019079	viral genome replication	1	15	0.014267	0.236767	Bra039176
GO:1901615	organic hydroxy compound metabolic process	5	1551	0.0143995	0.236767	Bra031684;Bra019295;Bra002676;Bra013500;Bra001774
GO:0009616	virus induced gene silencing	2	193	0.0145772	0.236767	Bra034599;Bra004601
GO:0052018	modulation by symbiont of RNA levels in host	2	193	0.0145772	0.236767	Bra004601;Bra034599
GO:0052249	modulation of RNA levels in other organism involved in symbiotic interaction	2	193	0.0145772	0.236767	Bra004601;Bra034599
GO:0045087	innate immune response	5	1559	0.0146985	0.236767	Bra004601;Bra034599;Bra001588;Bra013209;Bra019295
GO:0098586	cellular response to virus	2	194	0.0147205	0.236767	Bra004601;Bra034599
GO:0072594	establishment of protein localization to organelle	4	1014	0.0149083	0.236767	Bra039176;Bra026724;Bra037924;Bra039469
GO:0006955	immune response	5	1567	0.0150019	0.236767	Bra004601;Bra001588;Bra034599;Bra013209;Bra019295
GO:0070574	cadmium ion transmembrane transport	1	16	0.0152111	0.236767	Bra011164
GO:1900150	regulation of defense response to fungus	1	16	0.0152111	0.236767	Bra019295
GO:0033365	protein localization to organelle	4	1039	0.0161733	0.236767	Bra026724;Bra039469;Bra037924;Bra039176
GO:0044699	single-organism process	23	18905	0.0167738	0.236767	Bra011164;Bra013209;Bra001588;Bra034599;Bra004601;Bra019677;Bra015615;Bra022048;Bra036850;Bra002676;Bra037924;Bra008080;Bra039176;Bra036423;Bra013500;Bra016888;Bra031684;Bra004914;Bra001774;Bra019295;Bra011253;Bra026724;Bra039469
GO:0006265	DNA topological change	1	19	0.0180384	0.236767	Bra011253
GO:0006551	leucine metabolic process	1	19	0.0180384	0.236767	Bra034599
GO:0019058	viral life cycle	1	19	0.0180384	0.236767	Bra039176
GO:0071577	zinc II ion transmembrane transport	1	19	0.0180384	0.236767	Bra011164
GO:0015743	malate transport	1	20	0.0189791	0.236767	Bra022048
GO:0044003	modification by symbiont of host morphology or physiology	2	224	0.0192991	0.236767	Bra034599;Bra004601
GO:0051817	modification of morphology or physiology of other organism involved in symbiotic interaction	2	224	0.0192991	0.236767	Bra004601;Bra034599
GO:0002252	immune effector process	3	604	0.0193958	0.236767	Bra001588;Bra034599;Bra004601
GO:0035821	modification of morphology or physiology of other organism	2	229	0.0201137	0.236767	Bra034599;Bra004601
GO:0010105	negative regulation of ethylene-activated signaling pathway	1	22	0.0208579	0.236767	Bra001588
GO:0015740	C4-dicarboxylate transport	1	22	0.0208579	0.236767	Bra022048
GO:0070298	negative regulation of phosphorelay signal transduction system	1	22	0.0208579	0.236767	Bra001588
GO:0042180	cellular ketone metabolic process	2	236	0.0212783	0.236767	Bra013500;Bra031684
GO:0051701	interaction with host	2	239	0.0217858	0.236767	Bra004601;Bra034599
GO:0009408	response to heat	3	643	0.0228431	0.236767	Bra009065;Bra019295;Bra029174
GO:0090333	regulation of stomatal closure	1	25	0.0236695	0.236767	Bra039469
GO:1901565	organonitrogen compound catabolic process	3	656	0.0240625	0.236767	Bra039176;Bra034599;Bra013209
GO:0010104	regulation of ethylene-activated signaling pathway	1	27	0.0255397	0.236767	Bra001588
GO:0070297	regulation of phosphorelay signal transduction system	1	27	0.0255397	0.236767	Bra001588
GO:0055065	metal ion homeostasis	2	261	0.0256606	0.236767	Bra011164;Bra039469
GO:0006885	regulation of pH	1	28	0.0264735	0.236767	Bra039469
GO:0008295	spermidine biosynthetic process	1	28	0.0264735	0.236767	Bra039176
GO:0001522	pseudouridine synthesis	1	29	0.0274064	0.236767	Bra031684
GO:0008216	spermidine metabolic process	1	29	0.0274064	0.236767	Bra039176
GO:0046839	phospholipid dephosphorylation	1	29	0.0274064	0.236767	Bra015615
GO:0046856	phosphatidylinositol dephosphorylation	1	29	0.0274064	0.236767	Bra015615
GO:0002376	immune system process	5	1830	0.0274886	0.236767	Bra034599;Bra019295;Bra004601;Bra013209;Bra001588
GO:0006829	zinc II ion transport	1	30	0.0283385	0.236767	Bra011164
GO:0009864	induced systemic resistance, jasmonic acid mediated signaling pathway	1	30	0.0283385	0.236767	Bra001588
GO:0006606	protein import into nucleus	2	279	0.0290247	0.236767	Bra037924;Bra026724
GO:0044744	protein targeting to nucleus	2	279	0.0290247	0.236767	Bra037924;Bra026724
GO:1902593	single-organism nuclear import	2	279	0.0290247	0.236767	Bra037924;Bra026724
GO:0055075	potassium ion homeostasis	1	31	0.0292697	0.236767	Bra039469
GO:0051607	defense response to virus	2	281	0.029409	0.236767	Bra034599;Bra004601
GO:0009310	amine catabolic process	2	282	0.0296019	0.236767	Bra013209;Bra039176
GO:0042402	cellular biogenic amine catabolic process	2	282	0.0296019	0.236767	Bra039176;Bra013209
GO:0051170	nuclear import	2	284	0.0299892	0.236767	Bra026724;Bra037924
GO:0034504	protein localization to nucleus	2	285	0.0301837	0.236767	Bra026724;Bra037924
GO:0044282	small molecule catabolic process	4	1263	0.0305985	0.236767	Bra013500;Bra031684;Bra034599;Bra013209
GO:0006605	protein targeting	5	1885	0.0307587	0.236767	Bra039176;Bra037924;Bra026724;Bra039469;Bra019295
GO:0065008	regulation of biological quality	6	2572	0.0312015	0.236767	Bra001774;Bra011164;Bra004601;Bra013209;Bra034599;Bra039469
GO:1902580	single-organism cellular localization	5	1899	0.0316296	0.236767	Bra019295;Bra039469;Bra026724;Bra039176;Bra037924
GO:0006596	polyamine biosynthetic process	1	34	0.0320582	0.236767	Bra039176
GO:0015691	cadmium ion transport	1	34	0.0320582	0.236767	Bra011164
GO:0016032	viral process	1	34	0.0320582	0.236767	Bra039176
GO:0098771	inorganic ion homeostasis	2	303	0.0337699	0.24644	Bra011164;Bra039469
GO:0000162	tryptophan biosynthetic process	1	39	0.0366886	0.259059	Bra013209
GO:0046219	indolalkylamine biosynthetic process	1	39	0.0366886	0.259059	Bra013209
GO:0009561	megagametogenesis	2	318	0.0368805	0.259059	Bra004914;Bra026724
GO:0006835	dicarboxylic acid transport	1	40	0.0376121	0.259059	Bra022048
GO:0010187	negative regulation of seed germination	1	40	0.0376121	0.259059	Bra019295
GO:0006071	glycerol metabolic process	1	42	0.0394566	0.268743	Bra002676
GO:0044248	cellular catabolic process	6	2743	0.0410777	0.274499	Bra013209;Bra034599;Bra019295;Bra036850;Bra013500;Bra031684
GO:0016482	cytoplasmic transport	4	1388	0.0411972	0.274499	Bra026724;Bra039469;Bra039176;Bra037924
GO:0009615	response to virus	2	344	0.042524	0.278715	Bra004601;Bra034599
GO:0019400	alditol metabolic process	1	46	0.0431354	0.278715	Bra002676
GO:0032392	DNA geometric change	1	47	0.044053	0.278715	Bra011253
GO:0032508	DNA duplex unwinding	1	47	0.044053	0.278715	Bra011253
GO:0006886	intracellular protein transport	5	2077	0.0441034	0.278715	Bra039176;Bra037924;Bra026724;Bra039469;Bra019295
GO:1901606	alpha-amino acid catabolic process	2	357	0.045461	0.28412	Bra013209;Bra034599
GO:0055069	zinc ion homeostasis	1	49	0.0458857	0.28412	Bra011164
GO:0009063	cellular amino acid catabolic process	2	361	0.0463797	0.284307	Bra034599;Bra013209
GO:0098662	inorganic cation transmembrane transport	2	368	0.048004	0.288622	Bra011164;Bra039469
GO:0009056	catabolic process	7	3614	0.0481266	0.288622	Bra039176;Bra036850;Bra019295;Bra031684;Bra013209;Bra034599;Bra013500
GO:0034613	cellular protein localization	5	2132	0.048496	0.288622	Bra039176;Bra026724;Bra019295;Bra037924;Bra039469
GO:0098655	cation transmembrane transport	2	374	0.0494129	0.289224	Bra039469;Bra011164
GO:0055067	monovalent inorganic cation homeostasis	1	53	0.0495409	0.289224	Bra039469
