# Supplementary material for: The DNA Methylome and Association of Differentially Methylated Regions with Differential Gene Expression during Heat Stress in Brassica rapa
Source: Int J Mol Sci. 2018 May 9;19(5):1414. doi: 10.3390/ijms19051414 (PMC5983725; doi:10.3390/ijms19051414)
Supplement: Supplementary file 1 [file ijms-19-01414-s001.zip › Supplementary Table S8.xlsx]

## Sheet: table1
Supplementary Table S8. Gene list of 179，278 unique methDEGs and 29 shared methDEGs between T22 vs T43-4h and T22 vs T43-14h comparison groups.
179 unique up-regulated methDEGs of T22 vs T43-4h comparison groups
					T22 vs T43-4h
		Gene expression（RPKM)			CG-DMR		CHG-DMR
GENE ID	Orthologous genes to A. thaliana	EXP-T22	EXP-T43-4h	EXP-T43-14	Gene	Promoter	Gene	Promoter		↑：methylation levels increase
Bra016043	AT1G72660 | developmentally regulated GTP-binding protein, putative"	1.62437	49.8125	120.813		↓				↓：methylation levels decrease
Bra022772	AT2G30020 | protein phosphatase 2C, putative / PP2C, putative"	13.2813	401.03	170.548				↑
Bra033460	AT3G52080 | chx28 (cation/hydrogen exchanger 28)\x3b monovalent cation\x3aproton antiporter"	0.264833	7.66887	11.0332	↓
Bra030181	AT1G29930 | CAB1, AB140, CAB140, LHCB1 | CAB1 (CHLOROPHYLL A/B BINDING PROTEIN 1)\x3b chlorophyll binding"	3.6935	101.029	0.7345		↑
Bra006185	AT5G13170 | SAG29 (SENESCENCE-ASSOCIATED PROTEIN 29)"	0.0208667	1.20207	0.410967				↓
Bra025951	AT1G17750 | leucine-rich repeat transmembrane protein kinase, putative"	1.5007	26.6031	5.17267	↓
Bra013721	AT4G23680 (E\x3d5e-079) | major latex protein-related / MLP-related"	4.5965	70.2972	8.41707		↓
Bra001453	AT3G12500 (E\x3d4e-095) ATHCHIB, PR3, PR-3, CHI-B, B-CHI | ATHCHIB (ARABIDOPSIS THALIANA BASIC CHITINASE)\x3b chitinase"	1.95097	26.8312	1.22383			↓
Bra007187	AT3G55740 (E\x3d5e-216) PROT2, ATPROT2 | PROT2 (PROLINE TRANSPORTER 2)\x3b L-proline transmembrane transporter/ amino acid transmembrane transporter"	0	0.392933	0.157733				↑
Bra000811	AT4G05010 (E\x3d7e-047) | F-box family protein"	11.7823	144.974	59.3811				↓
Bra012322	AT1G22380 (E\x3d2e-227) AtUGT85A3 | AtUGT85A3 (UDP-glucosyl transferase 85A3)\x3b glucuronosyltransferase/ transcription factor/ transferase, transferring glycosyl groups"	0.2821	7.8821	1.8495				↓
Bra007177	AT3G55580 (E\x3d5e-225) | regulator of chromosome condensation (RCC1) family protein"	0.997233	10.6223	6.02133				↑
Bra018114	AT3G47750 (E\x3d1e-205) ATATH3, ABCA4 | ABCA4 (ATP BINDING CASSETTE SUBFAMILY A4)\x3b ATPase, coupled to transmembrane movement of substances / transporter"	0.0420333	0.8466	0.708033	↑
Bra001454	AT3G12500 (E\x3d6e-093) ATHCHIB, PR3, PR-3, CHI-B, B-CHI | ATHCHIB (ARABIDOPSIS THALIANA BASIC CHITINASE)\x3b chitinase"	1.8022	17.9189	1.23527	↑
Bra033373	AT1G03070 (E\x3d1e-123) | glutamate binding"	8.2268	77.6716	392.95		↓
Bra013399	AT4G19460 (E\x3d2e-247) | glycosyl transferase family 1 protein"	0.0534667	0.780767	5.9596		↓
Bra015727	AT1G76650 (E\x3d3e-076) CML38 | calcium-binding EF hand family protein"	39.4826	345.212	38.8854		↓
Bra024536	AT1G22770 (E\x3d0) GI, FB | GI (GIGANTEA)"	3.01	23.8831	85.6418	↓
Bra019191	AT4G25090 (E\x3d0) | respiratory burst oxidase, putative / NADPH oxidase, putative"	0.0396	0.4362	0.500833	↓
Bra013090	AT2G15910 (E\x3d3e-047) | CSL zinc finger domain-containing protein"	0.862767	7.20727	6.31527	↑
Bra024318	AT5G64660 (E\x3d3e-196) ATCMPG2, CMPG2 | U-box domain-containing protein"	24.6371	182.631	66.2956				↓
Bra033150	AT4G03728 (E\x3d8e-010) | unknown protein"	0.283433	2.48427	2.36667				↑
Bra029587	AT3G06550 (E\x3d1e-288) | FUNCTIONS IN\x3a molecular_function unknown\x3b INVOLVED IN\x3a biological_process unknown\x3b LOCATED IN\x3a endomembrane system\x3b EXPRESSED IN\x3a cultured cell\x3b CONTAINS InterPro DOMAIN/s\x3a Cas1p-like (InterPro\x3aIPR012419)\x3b BEST Arabidopsis thaliana protein match is\x3a O-acetyltransferase family protein (TAIR\x3aAT2G34410)\x3b Has 185 Blast hits to 183 pr…	24.1797	169.652	76.4901		↓
Bra039474	AT3G04980 (E\x3d3e-180) | DNAJ heat shock N-terminal domain-containing protein"	0.842133	5.8258	7.84153		↑
Bra014848	AT3G54020 (E\x3d1e-157) | phosphatidic acid phosphatase-related / PAP2-related"	41.5706	285.555	218.709		↓
Bra030182	AT1G29930 (E\x3d3e-145) CAB1, AB140, CAB140, LHCB1 | CAB1 (CHLOROPHYLL A/B BINDING PROTEIN 1)\x3b chlorophyll binding"	359.717	2581.56	70.3171		↑
Bra010233	AT4G31510 (E\x3d5e-049) | unknown protein"	0.536933	3.75847	0.586267		↓
Bra021627	AT2G30350 (E\x3d6e-132) | endo/excinuclease amino terminal domain-containing protein"	0.761467	4.81587	12.0662		↓
Bra027529	AT1G51540 (E\x3d1e-048) | INVOLVED IN\x3a biological_process unknown\x3b LOCATED IN\x3a Golgi apparatus\x3b EXPRESSED IN\x3a 22 plant structures\x3b EXPRESSED DURING\x3a 13 growth stages\x3b CONTAINS InterPro DOMAIN/s\x3a Galactose oxidase/kelch, beta-propeller (InterPro\x3aIPR011043), Kelch repeat type 1 (InterPro\x3aIPR006652), Kelch repeat type 2 (InterPro\x3aIPR011498), Kelch related (InterPr…	0.1427	1.14813	0.7905		↓
Bra027437	AT3G13420 (E\x3d1e-081) | unknown protein"	3.17397	19.28	8.5787	↑
Bra010627	AT4G37990 (E\x3d2e-143) ELI3-2, ELI3, ATCAD8, CAD-B2 | ELI3-2 (ELICITOR-ACTIVATED GENE 3-2)\x3b aryl-alcohol dehydrogenase/ mannitol dehydrogenase"	2.5283	15.7665	37.2809		↓
Bra023044	AT2G35930 (E\x3d9e-198) PUB23 | PUB23 (PLANT U-BOX 23)\x3b ubiquitin-protein ligase"	17.7472	102.679	29.8647		↓
Bra009956	AT1G09650 (E\x3d8e-114) | F-box family protein"	0	0.1921	0.1114	↓
Bra000899	AT4G02040 (E\x3d2e-012) | unknown protein"	0	0.510167	0.714667		↑
Bra008343	AT1G78080 (E\x3d7e-078) RAP2 | RAP2 (related to AP2 4)\x3b DNA binding / transcription factor"	23.5208	122.648	47.5249				↑
Bra001926	AT3G24090 (E\x3d2e-248) | glutamine-fructose-6-phosphate transaminase (isomerizing)/ sugar binding / transaminase"	1.0746	5.6908	6.9462		↑
Bra018135	AT1G15690 (E\x3d4e-163) AVP1, ATAVP3, AVP-3 | AVP1\x3b ATPase/ hydrogen-translocating pyrophosphatase"	2.35637	12.242	8.69193			↑
Bra004406	AT1G69680 (E\x3d5e-098) | FUNCTIONS IN\x3a molecular_function unknown\x3b INVOLVED IN\x3a biological_process unknown\x3b LOCATED IN\x3a cellular_component unknown\x3b EXPRESSED IN\x3a 24 plant structures\x3b EXPRESSED DURING\x3a 15 growth stages\x3b CONTAINS InterPro DOMAIN/s\x3a Mog1/PsbP/DUF1795, alpha/beta/alpha sandwich (InterPro\x3aIPR016124), Ran-interacting Mog1 protein (InterPro\x3aIPR007…	3.57097	17.7563	15.576		↓
Bra021551	AT3G14350 (E\x3d0) SRF7 | SRF7 (STRUBBELIG-RECEPTOR FAMILY 7)\x3b ATP binding / protein binding / protein kinase/ protein serine/threonine kinase/ protein tyrosine kinase"	14.6161	72.5948	38.8029				↓
Bra021946	AT4G19970 (E\x3d1e-024) | unknown protein"	3.8269	18.8101	21.2623				↓
EPlBRAG00000000116	-	0	2.43313	1.34647		↓
Bra018386	AT2G29450 (E\x3d3e-112) ATGSTU5, ATGSTU1, AT103-1A | ATGSTU5 (ARABIDOPSIS THALIANA GLUTATHIONE S-TRANSFERASE TAU 5)\x3b glutathione binding / glutathione transferase"	1.87447	8.85157	16.381				↑
Bra033312	AT1G02310 (E\x3d1e-216) | glycosyl hydrolase family protein 5 / cellulase family protein / (1-4)-beta-mannan endohydrolase, putative"	0.687633	3.2608	3.3011		↑
Bra017533	AT5G46690 (E\x3d5e-077) bHLH071 | bHLH071 (beta HLH protein 71)\x3b DNA binding / transcription factor"	12.9346	58.1909	26.2464		↑
Bra015187	AT2G06510 (E\x3d3e-059) ATRPA1A, RPA1A, RPA70A, ATRPA70A | RPA1A (REPLICATION PROTEIN A 1A)\x3b DNA binding / nucleic acid binding"	508.094	2368.9	378.708		↑
Bra021759	AT2G31880 (E\x3d2e-248) | leucine-rich repeat transmembrane protein kinase, putative"	80.1416	358.726	84.0875				↑
EPlBRAG00000000107	-	0	3.54257	0.600167		↓
Bra031907	AT5G64710 (E\x3d2e-093) | unknown protein"	0.5946	2.5556	6.6434	↓
Bra016260	AT1G69860 (E\x3d4e-225) | proton-dependent oligopeptide transport (POT) family protein"	0	0.0951667	0.2928		↓
Bra005280	AT3G52890 (E\x3d3e-235) KIPK | KIPK (KCBP-interacting protein kinase)\x3b kinase/ protein binding / protein kinase"	0.155967	0.716233	0.471533	↑
Bra005099	AT2G38540 (E\x3d1e-044) LP1, LTP1, ATLTP1 | LP1\x3b calmodulin binding"	1171.08	4606.13	4834.37				↑
Bra023913	AT3G20910 (E\x3d2e-058) NF-YA9 | NF-YA9 (NUCLEAR FACTOR Y, SUBUNIT A9)\x3b specific transcriptional repressor/ transcription factor"	0.582467	2.40683	0.780767		↑
Bra013889	AT4G25410 (E\x3d7e-094) | DNA binding / transcription factor"	1.75233	6.76117	9.36687		↑
Bra040093	AT4G16760 (E\x3d0) ACX1, ATACX1 | ACX1 (ACYL-COA OXIDASE 1)\x3b acyl-CoA oxidase"	61.5082	224.915	168.009	↓
Bra012850	AT3G51550 (E\x3d0) FER | FER (FERONIA)\x3b kinase/ protein kinase"	15.2265	55.7541	54.2288		↑
Bra019329	AT4G23130 (E\x3d4e-276) CRK5, RLK6 | CRK5 (CYSTEINE-RICH RLK5)\x3b kinase"	2.14123	7.98797	1.49727	↓
Bra034404	AT4G08850 (E\x3d0) | kinase"	35.909	131.889	47.2332	↑
Bra012798	AT4G15236 (E\x3d4e-034) | ATP binding / ATPase/ nucleoside-triphosphatase/ nucleotide binding"	0.0696	0.758367	0.213967		↑
Bra016889	AT2G42220 (E\x3d2e-108) | rhodanese-like domain-containing protein"	141.424	486.158	246.828		↓
Bra030575	AT1G04510 (E\x3d2e-207) | transducin family protein / WD-40 repeat family protein"	0.5044	1.80337	4.36117				↑
Bra001854	AT2G42010 (E\x3d3e-197) PLDBETA1, PLDBETA | PLDBETA1 (PHOSPHOLIPASE D BETA 1)\x3b phospholipase D"	8.50463	29.3779	9.3079		↑
Bra000869	AT4G02660 (E\x3d0) | WD-40 repeat family protein / beige-related"	0.7645	2.6127	0.801	↑
Bra014160	AT1G48880 (E\x3d3e-238) | unknown protein"	1.7734	6.04347	13.9045		↓
Bra009205	AT5G06550 (E\x3d1e-217) | FUNCTIONS IN\x3a molecular_function unknown\x3b INVOLVED IN\x3a cell surface receptor linked signal transduction\x3b EXPRESSED IN\x3a 19 plant structures\x3b EXPRESSED DURING\x3a 12 growth stages\x3b CONTAINS InterPro DOMAIN/s\x3a Cyclin-like F-box (InterPro\x3aIPR001810), Transcription factor jumonji/aspartyl beta-hydroxylase (InterPro\x3aIPR003347), Transcription facto…	4.84243	16.2094	43.6186		↑
Bra001254	AT3G07490 (E\x3d2e-071) AGD11 | AGD11 (ARF-GAP domain 11)\x3b calcium ion binding"	0	0.250533	0.2206		↑
Bra013395	AT4G19420 (E\x3d9e-229) | pectinacetylesterase family protein"	69.6373	227.719	115.47		↓
Bra005721	AT5G02390 (E\x3d7e-145) | unknown protein"	0.4139	1.39807	1.05673		↓
Bra026061	AT1G16370 (E\x3d6e-254) ATOCT6, OCT6 | OCT6 (ORGANIC CATION/CARNITINE TRANSPORTER 6)\x3b carbohydrate transmembrane transporter/ sugar\x3ahydrogen symporter"	0	0.114233	0				↓
Bra031056	AT1G18910 (E\x3d0) | protein binding / zinc ion binding"	4.7789	15.0761	6.81567		↓
Bra022478	AT1G65440 (E\x3d0) GTB1 | GTB1\x3b RNA binding / hydrolase, acting on ester bonds / transcription elongation regulator"	4.28057	13.4669	17.3383				↓
Bra002099	AT2G17890 (E\x3d9e-282) CPK16 | CPK16\x3b ATP binding / calcium ion binding / calmodulin-dependent protein kinase/ protein kinase/ protein serine/threonine kinase"	1.06913	3.46857	3.93673	↓			↑
Bra014323	AT1G52340 (E\x3d4e-055) ABA2, SIS4, GIN1, SDR1, ISI4, SRE1, ATABA2, ATSDR1 | ABA2 (ABA DEFICIENT 2)\x3b alcohol dehydrogenase/ oxidoreductase/ xanthoxin dehydrogenase"	9.40297	29.3323	14.6758		↑
Bra016248	AT3G42170 (E\x3d2e-021) | DNA binding"	3.5813	11.1118	16.8065		↓
Bra038467	AT5G38260 (E\x3d1e-168) | serine/threonine protein kinase, putative"	0.726633	2.26137	2.3121		↓
Bra016659	AT1G15420 (E\x3d1e-058) | unknown protein"	4.09097	12.4013	22.6246		↓
Bra026418	AT4G26600 (E\x3d2e-213) | nucleolar protein, putative"	10.2652	30.6375	57.8934	↓
Bra038432	AT1G31710 (E\x3d4e-296) | copper amine oxidase, putative"	3.1621	9.51853	3.45803	↓
Bra020870	AT4G21810 (E\x3d9e-127) DER2 | DER2 (DERLIN-2)"	5.6858	17.3932	25.1289	↑
Bra017713	AT4G35480 (E\x3d1e-074) RHA3B | RHA3B\x3b protein binding / zinc ion binding"	17.5936	52.4172	56.1744		↑
Bra031690	AT1G09940 (E\x3d1e-218) HEMA2 | HEMA2\x3b glutamyl-tRNA reductase"	8.99817	26.4476	26.0695		↑
Bra036269	AT4G02420 (E\x3d3e-170) | lectin protein kinase, putative"	19.9221	58.1306	26.6536		↓
Bra007943	AT1G70780 (E\x3d1e-052) | unknown protein"	0.0501	0.550567	0.2125		↑
Bra008831	AT5G13420 (E\x3d6e-201) | transaldolase, putative"	15.3257	44.2954	43.619		↓
Bra023926	AT3G20800 (E\x3d1e-171) | rcd1-like cell differentiation protein, putative"	3.81433	10.8031	7.99943	↓			↓
Bra024660	AT1G27120 (E\x3d2e-288) | galactosyltransferase family protein"	1.13013	3.25253	2.98737	↑
Bra036591	AT5G26610 (E\x3d2e-108) | D111/G-patch domain-containing protein"	27.2567	75.1865	73.1525
Bra018677	AT1G07890 (E\x3d1e-117) APX1, CS1 | APX1 (ascorbate peroxidase 1)\x3b L-ascorbate peroxidase"	292.281	821.722	1655.02		↑
Bra010663	AT2G14080 (E\x3d8e-218) | disease resistance protein (TIR-NBS-LRR class), putative"	0	0.0440333	0.00683333		↑		↑
Bra037845	AT5G67450 (E\x3d8e-059) AZF1 | AZF1 (ARABIDOPSIS ZINC-FINGER PROTEIN 1)\x3b DNA binding / nucleic acid binding / transcription factor/ transcription repressor/ zinc ion binding"	1.36397	3.84773	23.4621
Bra003120	AT5G52630 (E\x3d7e-296) MEF1 | MEF1 (MITOCHONDRIAL RNA EDITING FACTOR 1)"	2.0949	5.7793	11.367	↓
Bra039927	AT2G22770 (E\x3d7e-126) NAI1 | NAI1\x3b DNA binding / transcription factor"	2.20237	6.06117	1.0282
Bra015012	AT3G24090 (E\x3d1e-247) | glutamine-fructose-6-phosphate transaminase (isomerizing)/ sugar binding / transaminase"	2.70097	7.18577	9.67227
Bra034383	AT2G28000 (E\x3d2e-273) CPN60A, CH-CPN60A, SLP | CPN60A (CHAPERONIN-60ALPHA)\x3b ATP binding / protein binding"	12.7755	34.5664	84.9929	↓
Bra009465	AT5G04210 (E\x3d3e-035) | RNA recognition motif (RRM)-containing protein"	1.0774	2.9023	1.21913	↓
Bra029294	AT3G56090 (E\x3d2e-010) ATFER3 | ATFER3 (ferritin 3)\x3b binding / ferric iron binding / oxidoreductase/ transition metal ion binding"	0.1151	0.626767	2.0636
Bra034786	AT5G40570 (E\x3d5e-036) | surfeit locus protein 2 family protein / SURF2 family protein"	10.9098	28.4178	16.768	↓
Bra033413	AT1G03610 (E\x3d5e-143) | unknown protein"	6.6548	17.3203	13.4463
Bra002024	AT2G17140 (E\x3d0) | EXPRESSED IN\x3a 7 plant structures\x3b EXPRESSED DURING\x3a F mature embryo stage, C globular stage, petal differentiation and expansion stage, D bilateral stage, E expanded cotyledon stage\x3b CONTAINS InterPro DOMAIN/s\x3a Pentatricopeptide repeat (InterPro\x3aIPR002885)\x3b BEST Arabidopsis thaliana protein match is\x3a pentatricopeptide (PPR) repeat-containing protein (T…	1.0596	2.77407	6.5944	↓
Bra010063		0	0.2722	0.2077		↑
EPlBRAG00000001564	-	0.198333	1.3668	1.72847				↑
Bra019613	AT5G61790 (E\x3d4e-252) CNX1, ATCNX1 | calnexin 1 (CNX1)"	46.1806	116.163	93.6438		↓
Bra003715	AT1G76590 (E\x3d4e-070) | zinc-binding family protein"	13.1762	33.513	66.5185		↓
Bra029590	AT3G06590 (E\x3d2e-059) | transcription factor"	31.4802	78.4306	46.399				↓
EPlBRAG00000000492	-	0.2755	1.88063	5.80603		↓
Bra013088	AT2G15960 (E\x3d3e-023) | unknown protein"	78.4308	196.52	103.017		↑
Bra028605	AT5G10010 (E\x3d2e-128) | unknown protein"	9.63113	23.7284	26.1585		↓
Bra019305	AT4G23440 (E\x3d5e-270) | nucleoside-triphosphatase/ nucleotide binding / transmembrane receptor"	1.28237	3.18343	1.5426	↓
Bra002510	AT5G60120 (E\x3d5e-161) TOE2 | TOE2\x3b DNA binding / transcription factor"	3.88817	9.6644	19.6812	↑
Bra009953	AT5G27520 (E\x3d1e-137) PNC2 | PNC2 (PEROXISOMAL ADENINE NUCLEOTIDE CARRIER 2)\x3b ADP transmembrane transporter/ ATP transmembrane transporter/ binding"	17.0226	42.2607	33.3504	↑
Bra009597	AT5G02320 (E\x3d1e-196) ATMYB3R5, MYB3R-5 | MYB3R-5 (MYB DOMAIN PROTEIN 3R-5)\x3b DNA binding / transcription factor"	3.20487	7.9487	7.85067	↑
Bra026554	AT2G03340 (E\x3d2e-090) WRKY3 | WRKY3\x3b transcription factor"	12.455	29.7678	9.8819		↑
Bra004029	AT1G68580 (E\x3d3e-134) | agenet domain-containing protein / bromo-adjacent homology (BAH) domain-containing protein"	10.2842	24.3598	16.0646	↑
Bra033519	AT4G15850 (E\x3d8e-243) ATRH1 | ATRH1\x3b ATP-dependent helicase/ DEAD/H-box RNA helicase binding"	3.7049	8.77193	14.0851	↓
Bra005013	AT2G39795 (E\x3d2e-093) | mitochondrial glycoprotein family protein / MAM33 family protein"	1.72237	4.10563	5.87873	↓
Bra003786	AT1G74780 (E\x3d8e-256) | nodulin family protein"	2.2598	5.22897	9.98887	↓
Bra013618	AT1G53360 (E\x3d2e-077) | F-box family protein-related"	0	0.0643333	0.0154333		↑
Bra032368	AT1G30240 (E\x3d0) | unknown protein"	2.27363	5.2078	13.316	↓
Bra033007	AT3G27390 (E\x3d1e-264) | unknown protein"	9.79093	22.2492	6.4483		↑
Bra004322	AT1G68580 (E\x3d4e-237) | agenet domain-containing protein / bromo-adjacent homology (BAH) domain-containing protein"	15.1862	34.0102	40.9276	↓
Bra009547	AT5G03180 (E\x3d8e-013) | zinc finger (C3HC4-type RING finger) family protein"	0.0655333	0.385833	0.3753				↓
Bra032711	AT4G23250 (E\x3d6e-167) EMB1290, DUF26-21 | EMB1290 (EMBRYO DEFECTIVE 1290)\x3b kinase/ protein kinase"	26.6794	59.5445	36.3473	↑
Bra033381	AT1G03270 (E\x3d1e-206) | FUNCTIONS IN\x3a molecular_function unknown\x3b INVOLVED IN\x3a biological_process unknown\x3b LOCATED IN\x3a endomembrane system\x3b EXPRESSED IN\x3a 21 plant structures\x3b EXPRESSED DURING\x3a 14 growth stages\x3b CONTAINS InterPro DOMAIN/s\x3a Protein of unknown function DUF21 (InterPro\x3aIPR002550), Cystathionine beta-synthase, core (InterPro\x3aIPR000644)\x3b BEST…	18.4839	41.0759	37.8685	↑
Bra008087	AT1G73220 (E\x3d1e-256) AtOCT1 | AtOCT1 (Arabidopsis thaliana ORGANIC CATION/CARNITINE TRANSPORTER1)\x3b carbohydrate transmembrane transporter/ carnitine transporter/ transporter"	0.0246333	0.0957667	0.194867	↓
Bra017712	AT4G35470 (E\x3d2e-237) | leucine-rich repeat family protein"	10.9235	24.1442	30.8301		↓
Bra022003	AT5G45960 (E\x3d7e-165) | GDSL-motif lipase/hydrolase family protein"	10.3291	23.0147	13.9171		↑	↓
Bra019410	AT5G11250 (E\x3d1e-280) | disease resistance protein (TIR-NBS-LRR class), putative"	5.45017	12.0416	10.6149	↑
Bra020760	AT3G06300 (E\x3d8e-151) AT4H-2 | AT4H-2 (A. THALIANA P4H ISOFORM 2)\x3b oxidoreductase, acting on paired donors, with incorporation or reduction of molecular oxygen, 2-oxoglutarate as one donor, and incorporation of one atom each of oxygen into both donors / procollagen-proline 4-dioxygen"	7.20337	15.8455	11.2419		↑
Bra000200	AT2G40720 (E\x3d0) | pentatricopeptide (PPR) repeat-containing protein"	0.8133	1.8066	1.7696	↑
Bra028752	AT5G05600 (E\x3d3e-201) | oxidoreductase, 2OG-Fe(II) oxygenase family protein"	4.3792	9.53637	14.7651		↑
Bra038498	AT4G16680 (E\x3d0) | RNA helicase, putative"	15.1631	32.6588	94.0302	↑
Bra005308		0.0074	0.0815667	0.0834667		↓
Bra014795	AT3G54710 (E\x3d1e-063) ATCDT1B, CDT1B, CDT1 | CDT1B (ARABIDOPSIS HOMOLOG OF YEAST CDT1 BARABIDOPSIS HOMOLOG OF YEAST CDT1 B)\x3b cyclin-dependent protein kinase"	0.0187333	0.2066	0.257733		↓
Bra004313	AT1G68490 (E\x3d3e-063) | unknown protein"	63.0623	134.551	350.46		↓
Bra011424	AT4G33170 (E\x3d0) | pentatricopeptide (PPR) repeat-containing protein"	0.573167	1.2407	1.44683	↑
Bra018437	AT1G10490 (E\x3d0) | unknown protein"	7.13123	15.2001	32.0061	↑
Bra028287	AT5G51960 (E\x3d1e-042) | FUNCTIONS IN\x3a molecular_function unknown\x3b INVOLVED IN\x3a biological_process unknown\x3b LOCATED IN\x3a cellular_component unknown\x3b EXPRESSED IN\x3a 22 plant structures\x3b EXPRESSED DURING\x3a 13 growth stages\x3b CONTAINS InterPro DOMAIN/s\x3a ATP synthase assembly factor FMC1, mitochondrial (InterPro\x3aIPR018471)\x3b Has 18 Blast hits to 18 proteins in 7 spe…	84.6233	180.276	179.095				↑
Bra017906	AT1G21340 (E\x3d4e-109) | Dof-type zinc finger domain-containing protein"	0	0.0766333	0.173133				↑
Bra016558	AT1G18360 (E\x3d6e-149) | hydrolase, alpha/beta fold family protein"	5.55443	11.736	11.1494	↓
Bra012788	AT4G15440 (E\x3d8e-180) HPL1, CYP74B2 | HPL1 (HYDROPEROXIDE LYASE 1)\x3b electron carrier/ heme binding / iron ion binding / monooxygenase"	11.9014	25.313	15.4451	↓
Bra021953	AT5G45200 (E\x3d3e-241) | disease resistance protein (TIR-NBS-LRR class), putative"	0	0.0201333	0.0692333			↑
Bra021633	AT1G10000 (E\x3d2e-039) | nucleic acid binding / ribonuclease H"	1.61777	3.41407	3.75737	↓
Bra010112		0	0.367767	0				↑
Bra029330	AT5G61190 (E\x3d2e-051) | zinc finger protein-related"	0	0.2009	0.295367		↑
Bra010223	AT5G24040 (E\x3d1e-122) | F-box family protein"	0	0.125433	0.122933	↑
Bra008799	AT5G13825 (E\x3d8e-026) | unknown protein"	0	0.348933	0		↓
Bra014098	AT1G48400 (E\x3d6e-073) | F-box family protein"	12.025	25.0045	35.9488	↓
Bra035285		24.3954	50.7528	45.6724				↑
Bra000057	AT2G38370 (E\x3d7e-068) | unknown protein"	3.04657	6.35657	5.96773	↓
Bra018435	AT1G10510 (E\x3d1e-280) emb2004 | emb2004 (embryo defective 2004)"	4.56707	9.48727	12.6803	↑
Bra018326	AT2G30230 (E\x3d2e-070) | unknown protein"	0	0.145367	0		↓
EPlBRAG00000000632	-	0	1.0843	0.265567		↓
Bra015467	AT1G05970 (E\x3d4e-063) | unknown protein"	19.0368	40.0852	60.471		↓
Bra019678	AT1G14120 (E\x3d3e-128) | 2-oxoglutarate-dependent dioxygenase, putative"	0.0217667	0.152567	0.1706	↑
Bra027419	AT3G13590 (E\x3d2e-076) | DC1 domain-containing protein"	1.92523	3.98157	2.6511		↓
Bra038076	AT4G15680 (E\x3d7e-049) | glutaredoxin family protein"	0.0648667	0.4512	1.8407		↑
Bra013400	AT4G19500 (E\x3d6e-223) | ATP binding / nucleoside-triphosphatase/ nucleotide binding / protein binding / transmembrane receptor"	4.74597	9.66353	14.0884		↓
Bra007513	AT3G60190 (E\x3d0) ADL4, ADLP2, EDR3, DRP1E, ADL1E | ADL1E (ARABIDOPSIS DYNAMIN-LIKE 1E)\x3b GTP binding / GTPase"	39.7615	80.874	77.4217	↓
Bra033169	AT4G24100 (E\x3d2e-252) | protein kinase family protein"	17.2991	35.2537	29.4824	↑	↓
Bra008228	AT1G75870 (E\x3d2e-036) | unknown protein"	0.0797	0.359233	0.207367		↓
Bra002405	AT5G22320 (E\x3d2e-149) | leucine-rich repeat family protein"	4.19663	8.5276	12.1397	↓
Bra028372	AT3G24420 (E\x3d1e-126) | hydrolase, alpha/beta fold family protein"	23.5864	47.6806	20.5171		↓
Bra012046	AT2G26710 (E\x3d6e-272) BAS1, CYP734A1, CYP72B1 | BAS1 (PHYB ACTIVATION TAGGED SUPPRESSOR 1)\x3b oxygen binding / steroid hydroxylase"	3.354	6.77573	5.72683		↓
Bra022053	AT5G46680 (E\x3d9e-227) | pentatricopeptide (PPR) repeat-containing protein"	1.54143	3.11723	6.2921	↓
Bra026357	AT4G27350 (E\x3d3e-137) | unknown protein"	5.65797	11.4153	10.2046		↑
Bra024495	AT2G17720 (E\x3d8e-150) | oxidoreductase, 2OG-Fe(II) oxygenase family protein"	25.0198	49.394	30.419				↓
Bra002698	AT5G57770 (E\x3d2e-152) | FUNCTIONS IN\x3a molecular_function unknown\x3b INVOLVED IN\x3a biological_process unknown\x3b LOCATED IN\x3a cellular_component unknown\x3b EXPRESSED IN\x3a root\x3b CONTAINS InterPro DOMAIN/s\x3a Pleckstrin-like, plant (InterPro\x3aIPR013666), Protein of unknown function DUF828, plant (InterPro\x3aIPR008546)\x3b Has 104 Blast hits to 104 proteins in 9 species\x3a Archa…	13.193	25.8352	22.879		↓
Bra015677	AT1G77310 (E\x3d6e-147) | FUNCTIONS IN\x3a molecular_function unknown\x3b INVOLVED IN\x3a response to wounding\x3b LOCATED IN\x3a cellular_component unknown\x3b EXPRESSED IN\x3a 19 plant structures\x3b EXPRESSED DURING\x3a 10 growth stages\x3b BEST Arabidopsis thaliana protein match is\x3a wound-responsive family protein (TAIR\x3aAT1G21610)\x3b Has 304 Blast hits to 291 proteins in 83 species\x3a…	2.57247	5.0494	6.14533		↑
Bra033220	AT1G02040 (E\x3d2e-080) | zinc finger (C2H2 type) family protein"	0.0093	0.0557667	0.0302667	↓
Bra018749	AT5G13320 (E\x3d6e-215) PBS3, GDG1, WIN3, GH32 | PBS3 (AVRPPHB SUSCEPTIBLE 3)"	0.0112667	0.0676333	0.0775	↓
Bra039905	AT2G17975 (E\x3d5e-063) | zinc finger (Ran-binding) family protein"	17.4923	33.9783	27.2162	↓			↓
Bra035920	AT5G61550 (E\x3d3e-221) | protein kinase family protein"	0	0.0502333	0	↑
Bra006874	AT3G51760 (E\x3d2e-102) | unknown protein"	6.1164	11.9523	4.14933		↓
Bra022413	AT1G49760 (E\x3d5e-086) PAB8, PABP8 | PAB8 (POLY(A) BINDING PROTEIN 8)\x3b RNA binding / translation initiation factor"	0.0148	0.1335	0.149933				↓
Bra025455	AT5G41940 (E\x3d8e-154) | RabGAP/TBC domain-containing protein"	30.8802	59.2536	64.5982	↓
Bra002114	AT4G08580 (E\x3d8e-168) | FUNCTIONS IN\x3a molecular_function unknown\x3b INVOLVED IN\x3a biological_process unknown\x3b LOCATED IN\x3a chloroplast\x3b EXPRESSED IN\x3a male gametophyte, pollen tube\x3b EXPRESSED DURING\x3a L mature pollen stage, M germinated pollen stage\x3b CONTAINS InterPro DOMAIN/s\x3a Micro-fibrillar-associated 1, C-terminal (InterPro\x3aIPR009730)\x3b BEST Arabidopsis thali…	11.3823	21.8537	28.2002	↑
Bra017613	AT2G35240 (E\x3d2e-017) | plastid developmental protein DAG, putative"	0.1908	0.768167	0.867967		↓
Bra038518	AT2G22490 (E\x3d1e-119) CYCD2\x3b1, ATCYCD2\x3b1 | CYCD2\x3b1 (Cyclin D2\x3b1)\x3b cyclin-dependent protein kinase regulator/ protein binding"	19.453	37.3663	36.0867	↓
Bra037225	AT2G18330 (E\x3d2e-277) | AAA-type ATPase family protein"	14.0504	26.8181	85.0351	↓
Bra010914	AT1G27910 (E\x3d0) PUB45, ATPUB45 | PUB45 (PLANT U-BOX 45)\x3b ubiquitin-protein ligase"	21.2563	40.4827	51.7201	↓
278 unique up-regulated methDEGs of T22 vs T43-14h
					T22 vs T43-14h
					CG-DMR		CHG-DMR
GENE ID	Orthologous genes to A. thaliana	EXP-T22	EXP-T43-4h	EXP-T43-14	Gene	Promoter	Gene	Promoter
Bra022811	AT2G30700 (E\x3d4e-100) | unknown protein"	5.11487	9.64763	12.6332			↓
Bra022585	AT5G52310 (E\x3d4e-036) COR78, LTI78, RD29A, LTI140 | LTI78 (LOW-TEMPERATURE-INDUCED 78)"	16.9549	585.174	447.498	↑
Bra025608	AT1G77570 (E\x3d1e-019) | DNA binding / transcription factor"	0.2811	0.278367	3.09763		↑
Bra015067	AT3G45580 (E\x3d3e-070) | zinc finger (C3HC4-type RING finger) family protein"	14.3141	30.1744	42.556		↓
Bra026223	AT2G02780 (E\x3d1e-239) | leucine-rich repeat transmembrane protein kinase, putative"	2.41843	9.07277	10.0647	↓	↓
Bra026452	AT4G26270 (E\x3d1e-279) PFK3 | PFK3 (PHOSPHOFRUCTOKINASE 3)\x3b 6-phosphofructokinase"	6.49713	6.3603	16.4778	↓
Bra035424	AT1G58390 (E\x3d5e-269) | disease resistance protein (CC-NBS-LRR class), putative"	4.5695	8.16567	12.4958				↑
Bra020638	AT5G49430 (E\x3d0) | transducin family protein / WD-40 repeat family protein"	4.1757	6.958	11.5832	↓
Bra024946	AT5G47400 (E\x3d1e-138) | unknown protein"	0.885067	6.8627	43.9222	↓
Bra007462		0	0	0.2666	↓
Bra009010	AT5G10730 (E\x3d1e-136) | binding / catalytic/ coenzyme binding"	17.1522	28.1642	47.2287		↓
Bra005543	AT2G32930 (E\x3d2e-170) ZFN2 | ZFN2 (ZINC FINGER NUCLEASE 2)\x3b DNA binding / nuclease/ nucleic acid binding"	19.4882	74.2234	83.6149		↑
Bra026152	AT1G15240 (E\x3d0) | phox (PX) domain-containing protein"	6.54477	8.90657	15.2931	↓
Bra026232	AT4G17180 (E\x3d2e-238) | glycosyl hydrolase family 17 protein"	0.290467	0.924067	1.9572	↑
Bra000803	AT4G04670 (E\x3d0) | Met-10+ like family protein / kelch repeat-containing protein"	8.33607	12.67	21.9796	↑
Bra013998		0.5264	1.15633	2.11077			↑
Bra036658	AT1G62085 (E\x3d4e-154) | mitochondrial transcription termination factor family protein / mTERF family protein"	4.8545	9.38583	16.08	↑
Bra004144	AT1G66080 (E\x3d2e-097) | unknown protein"	4.3813	11.5396	99.7867		↑
Bra003222	AT3G55880 (E\x3d4e-083) | unknown protein"	73.405	82.3049	258.803				↑
Bra018003	AT3G49170 (E\x3d0) EMB2261 | EMB2261 (embryo defective 2261)"	3.95047	7.67527	13.9796		↓
Bra029032		1.15577	1.45013	13.5602	↑
Bra013549	AT4G21700 (E\x3d0) | unknown protein"	7.60807	9.86003	18.7699	↓
Bra030939	AT3G17540 (E\x3d1e-104) | F-box family protein"	3.30313	7.8166	13.7413				↑
Bra007651	AT3G62010 (E\x3d0) | unknown protein"	27.5842	41.7583	67.8985	↑
Bra040518	AT3G01460 (E\x3d0) MBD9, ATMBD9 | MBD9\x3b DNA binding / methyl-CpG binding"	6.42747	10.1905	17.0585	↑
Bra032038	AT2G25110 (E\x3d3e-122) SDF2 | SDF2 (STROMAL CELL-DERIVED FACTOR 2-LIKE PROTEIN PRECURSOR)"	43.8531	144.732	125.009	↓
Bra002796	AT5G56730 (E\x3d2e-214) | peptidase M16 family protein / insulinase family protein"	7.72273	13.0804	25.2948	↓
Bra010281	AT4G30590 (E\x3d6e-056) | plastocyanin-like domain-containing protein"	0.102867	0.6448	11.754		↓
Bra019697	AT2G03340 (E\x3d4e-106) WRKY3 | WRKY3\x3b transcription factor"	10.6901	17.858	27.6502	↑
Bra038468	AT4G16470 (E\x3d5e-158) | INVOLVED IN\x3a biological_process unknown\x3b LOCATED IN\x3a cellular_component unknown\x3b EXPRESSED IN\x3a 14 plant structures\x3b EXPRESSED DURING\x3a 4 anthesis, C globular stage, petal differentiation and expansion stage, D bilateral stage, E expanded cotyledon stage\x3b CONTAINS InterPro DOMAIN/s\x3a Pentatricopeptide repeat (InterPro\x3aIPR002885)\x3b BEST Arabid…	0.665467	3.18513	7.20363	↓
Bra038212	AT3G19508 (E\x3d4e-029) | unknown protein"	45.0994	68.1548	135.107		↓
Bra033245	AT1G01650 (E\x3d2e-259) | aspartic-type endopeptidase/ peptidase"	5.63013	8.31627	12.8786	↓
Bra033697	AT5G43790 (E\x3d3e-209) | pentatricopeptide (PPR) repeat-containing protein"	1.72383	3.5269	8.00223		↓
Bra038641	AT5G63520 (E\x3d3e-031) | FUNCTIONS IN\x3a molecular_function unknown\x3b INVOLVED IN\x3a biological_process unknown\x3b LOCATED IN\x3a cellular_component unknown\x3b EXPRESSED IN\x3a 23 plant structures\x3b EXPRESSED DURING\x3a 13 growth stages\x3b CONTAINS InterPro DOMAIN/s\x3a Cyclin-like F-box (InterPro\x3aIPR001810), FIST domain, N-terminal (InterPro\x3aIPR013702)\x3b Has 96 Blast hits to 96…	0	0.116233	0.0547333	↑
Bra019702	AT1G13800 (E\x3d7e-220) | pentatricopeptide (PPR) repeat-containing protein"	0.486	2.0321	3.0926	↑
Bra034362	AT5G55230 (E\x3d2e-016) ATMAP65-1, MAP65-1 | ATMAP65-1 (MICROTUBULE-ASSOCIATED PROTEINS 65-1)\x3b microtubule binding"	0.0440333	0.8314	2.99797		↓
Bra000554	AT2G25740 (E\x3d2e-214) | ATP-dependent protease La (LON) domain-containing protein"	12.4017	21.5044	27.3859		↓
Bra036689	AT2G20280 (E\x3d1e-144) | zinc finger (CCCH-type) family protein"	58.5491	86.5289	158.657	↓
Bra020195	AT5G22500 (E\x3d1e-237) FAR1 | FAR1 (FATTY ACID REDUCTASE 1)\x3b fatty acyl-CoA reductase (alcohol-forming)/ oxidoreductase, acting on the CH-CH group of donors"	0.467733	18.6351	16.6337		↓
Bra009135	AT5G05800 (E\x3d4e-153) | unknown protein"	8.01343	13.6004	21.2872	↑
Bra017389	AT3G11810 (E\x3d2e-062) | unknown protein"	31.0175	31.2621	75.1593		↓
Bra000814	AT4G05410 (E\x3d5e-177) | transducin family protein / WD-40 repeat family protein"	6.4328	12.3644	26.2001	↓
Bra040693	AT4G15130 (E\x3d5e-128) ATCCT2, CCT2 | catalytic/ choline-phosphate cytidylyltransferase/ nucleotidyltransferase"	0.195033	1.15967	2.55767				↓
Bra035675	AT3G47170 (E\x3d1e-139) | transferase family protein"	0	0.0290667	0.0997667		↓		↓
Bra026706	AT1G16800 (E\x3d0) | tRNA-splicing endonuclease positive effector-related"	4.1014	7.02323	11.1817	↓
Bra010393	AT4G27870 (E\x3d7e-019) | integral membrane family protein"	0.475167	1.13107	3.03493	↓
Bra015687	AT1G77180 (E\x3d2e-227) | chromatin protein family"	71.5836	61.856	169.484	↓
Bra002946	AT5G54910 (E\x3d6e-292) | DEAD/DEAH box helicase, putative"	12.2489	24.8264	48.027	↓
Bra018838	AT3G19820 (E\x3d3e-231) DWF1, DIM, EVE1, DIM1, CBB1 | DWF1 (DWARF 1)\x3b calmodulin binding / catalytic"	0.0372333	0.461933	1.3442		↓
Bra002174	AT5G18630 (E\x3d2e-176) | lipase class 3 family protein"	4.31783	7.35307	11.7802		↓
Bra001203	AT3G06530 (E\x3d0) | binding"	4.94603	7.3031	14.3243	↑
Bra007839	AT2G24610 (E\x3d0) ATCNGC14, CNGC14 | ATCNGC14\x3b calmodulin binding / cyclic nucleotide binding / ion channel"	0.0270333	0.195633	0.972333	↑
Bra034082	AT3G09720 (E\x3d8e-240) | DEAD/DEAH box helicase, putative"	8.77627	15.4377	28.4389	↑
Bra018449	AT1G10290 (E\x3d0) ADL6, DRP2A | ADL6 (DYNAMIN-LIKE PROTEIN 6)\x3b GTPase"	8.94937	21.3144	62.6529	↓
Bra003843	AT1G73480 (E\x3d5e-192) | hydrolase, alpha/beta fold family protein"	87.8327	84.0479	202.903		↑
Bra020420		0.677667	1.98003	3.20197	↓
Bra031986	AT3G03580 (E\x3d0) | pentatricopeptide (PPR) repeat-containing protein"	1.48373	3.2752	6.4223	↓
Bra031923	AT5G64320 (E\x3d2e-307) | pentatricopeptide (PPR) repeat-containing protein"	2.21533	3.19053	5.27147	↓
Bra029010	AT5G54690 (E\x3d9e-081) GAUT12, LGT6, IRX8 | GAUT12 (GALACTURONOSYLTRANSFERASE 12)\x3b polygalacturonate 4-alpha-galacturonosyltransferase/ transferase, transferring glycosyl groups / transferase, transferring hexosyl groups"	0	0.0749	3.83577		↑
Bra000445	AT2G47250 (E\x3d0) | RNA helicase, putative"	46.0613	47.8323	100.877	↓
Bra006327	AT5G08490 (E\x3d2e-126) | pentatricopeptide (PPR) repeat-containing protein"	0.800633	2.16013	3.43553		↑
Bra021276	AT3G17820 (E\x3d6e-192) ATGSKB6, GLN1, GLN1\x3b3 | ATGSKB6\x3b copper ion binding / glutamate-ammonia ligase"	7.07377	11.0755	15.8269	↓
Bra009513	AT5G03740 (E\x3d2e-031) HD2C, HDT3 | HD2C (HISTONE DEACETYLASE 2C)\x3b histone deacetylase/ nucleic acid binding / transcription repressor/ zinc ion binding"	89.6515	212.848	375.182	↓
Bra010051	AT5G62030 (E\x3d6e-228) | diphthamide synthesis DPH2 family protein"	9.2645	8.9783	20.4295	↓
Bra032144	AT2G23790 (E\x3d3e-137) | unknown protein"	37.965	88.5592	94.912	↑
Bra013888	AT4G25360 (E\x3d3e-250) | INVOLVED IN\x3a biological_process unknown\x3b EXPRESSED IN\x3a 22 plant structures\x3b EXPRESSED DURING\x3a 13 growth stages\x3b CONTAINS InterPro DOMAIN/s\x3a Protein of unknown function DUF231, plant (InterPro\x3aIPR004253)\x3b BEST Arabidopsis thaliana protein match is\x3a YLS7 (TAIR\x3aAT5G51640)\x3b Has 699 Blast hits to 688 proteins in 15 species\x3a Archae - 0\x3…	5.01443	15.8106	15.0822	↓
Bra002042	AT3G11440 (E\x3d6e-101) ATMYB65, MYB65 | MYB65 (MYB DOMAIN PROTEIN 65)\x3b DNA binding / transcription factor"	2.71613	3.82587	6.69837	↑
Bra005372	AT2G35030 (E\x3d1e-269) | pentatricopeptide (PPR) repeat-containing protein"	2.22047	3.04443	4.91607	↓
Bra024428	AT5G65900 (E\x3d1e-217) | DEAD/DEAH box helicase, putative"	12.4097	32.2523	45.6596	↓
Bra022265	AT3G17980 (E\x3d4e-068) | C2 domain-containing protein"	0	1.01033	3.16457		↑
Bra003790	AT1G74680 (E\x3d4e-231) | exostosin family protein"	3.53137	7.87507	9.22533	↓
Bra025485	AT5G41610 (E\x3d0) ATCHX18, CHX18 | ATCHX18\x3b monovalent cation\x3aproton antiporter/ sodium\x3ahydrogen antiporter"	13.601	19.7526	29.9936	↑
Bra025856	AT1G20920 (E\x3d0) | DEAD box RNA helicase, putative"	45.4079	77.0025	122.812	↑
Bra023995	AT4G31570 (E\x3d0) | unknown protein"	6.77593	11.0726	14.7555	↑
Bra037760	AT5G63980 (E\x3d2e-154) SAL1, ALX8, ATSAL1, HOS2, FRY1 | SAL1\x3b 3'(2'),5'-bisphosphate nucleotidase/ inositol or phosphatidylinositol phosphatase"	5.71227	20.0901	17.2269				↓
Bra025932	AT1G61480 (E\x3d0) | S-locus protein kinase, putative"	24.3326	41.2997	107.635	↓
Bra006745	AT3G47160 (E\x3d1e-110) | protein binding / zinc ion binding"	40.4326	32.9377	152.173		↓
Bra003665	AT1G77850 (E\x3d5e-120) ARF17 | ARF17 (AUXIN RESPONSE FACTOR 17)\x3b transcription factor"	2.69893	8.0206	8.63403		↑
Bra009380	AT5G09380 (E\x3d4e-102) | DNA-directed RNA polymerase III RPC4 family protein"	3.64117	8.61303	14.5316		↓
Bra020851	AT4G22360 (E\x3d1e-068) | SWIB complex BAF60b domain-containing protein"	11.3061	10.3917	28.2457	↓
Bra015688	AT1G77170 (E\x3d2e-179) | pentatricopeptide (PPR) repeat-containing protein"	3.4962	6.25623	15.7771		↓
Bra030906	AT1G54100 (E\x3d4e-265) ALDH7B4 | ALDH7B4 (Aldehyde Dehydrogenase 7B4)\x3b 3-chloroallyl aldehyde dehydrogenase/ oxidoreductase"	36.798	91.8262	96.2353	↑
Bra005133	AT2G38150 (E\x3d1e-182) | transferase/ transferase, transferring glycosyl groups"	0	0.0163667	0.0906		↓
Bra018187	AT3G46870 (E\x3d3e-119) | pentatricopeptide (PPR) repeat-containing protein"	16.4444	35.9663	46.0102		↑
Bra034307	AT2G27190 (E\x3d4e-248) PAP1, ATPAP1, PAP12, ATPAP12 | PAP12 (PURPLE ACID PHOSPHATASE 12)\x3b acid phosphatase/ protein serine/threonine phosphatase"	4.65577	6.84507	14.6166		↓
Bra015158	AT4G02750 (E\x3d2e-119) | pentatricopeptide (PPR) repeat-containing protein"	1.19733	2.1991	3.19313	↓
Bra018577	AT1G09190 (E\x3d3e-202) | FUNCTIONS IN\x3a molecular_function unknown\x3b INVOLVED IN\x3a biological_process unknown\x3b LOCATED IN\x3a mitochondrion\x3b EXPRESSED IN\x3a shoot apex, sperm cell, embryo, flower, seed\x3b EXPRESSED DURING\x3a petal differentiation and expansion stage, D bilateral stage, E expanded cotyledon stage\x3b CONTAINS InterPro DOMAIN/s\x3a Pentatricopeptide repeat (InterPro…	1.54257	3.3227	4.34807	↑
Bra015018	AT1G34355 (E\x3d4e-044) | forkhead-associated domain-containing protein / FHA domain-containing protein"	4.96067	5.91843	12.9908				↑
Bra009379	AT5G09330 (E\x3d7e-138) anac082 | anac082 (Arabidopsis NAC domain containing protein 82)\x3b transcription factor"	47.9644	151.014	146.707	↑
Bra027656	AT1G12300 (E\x3d3e-139) | pentatricopeptide (PPR) repeat-containing protein"	1.84817	2.619	4.5749	↑
Bra026939	AT1G13030 (E\x3d2e-175) | sphere organelles protein-related"	2.8927	6.9478	8.4519	↑
Bra010927	AT1G27630 (E\x3d5e-155) CYCT1\x3b3 | CYCT1\x3b3 (CYCLIN T 1\x3b3)\x3b cyclin-dependent protein kinase"	7.16637	6.2522	17.0714				↑
Bra018002	AT3G49180 (E\x3d5e-097) RID3 | RID3 (ROOT INITIATION DEFECTIVE 3)\x3b nucleotide binding"	4.18477	13.1005	20.8918		↓
Bra037169	AT3G47840 (E\x3d2e-304) | pentatricopeptide (PPR) repeat-containing protein"	1.37593	2.60627	3.5525		↑
Bra018293	AT2G30800 (E\x3d0) HVT1, ATVT-1 | HVT1 (HELICASE IN VASCULAR TISSUE AND TAPETUM)\x3b ATP binding / helicase/ nucleic acid binding"	8.58027	14.9524	81.0849	↓			↓
Bra035473		0	0.203433	0.319633		↑
Bra033475	AT4G36070 (E\x3d9e-007) CPK18 | CPK18\x3b ATP binding / calcium ion binding / calmodulin-dependent protein kinase/ protein kinase/ protein serine/threonine kinase"	20.7348	25.6098	51.1241				↑
Bra023208	AT1G31817 (E\x3d6e-111) NFD3 | NFD3 (NUCLEAR FUSION DEFECTIVE 3)\x3b structural constituent of ribosome"	7.19027	11.8102	18.0917	↓
Bra007150	AT3G55250 (E\x3d1e-123) | unknown protein"	31.3348	103.974	108.564
Bra014430	AT3G61580 (E\x3d9e-237) | delta-8 sphingolipid desaturase (SLD1)"	0.542333	3.01207	2.16207		↑
Bra032629	AT1G01240 (E\x3d6e-102) | unknown protein"	2.2927	16.0423	39.4827	↓		↓
Bra009491	AT5G04040 (E\x3d0) SDP1 | SDP1 (SUGAR-DEPENDENT1)\x3b triacylglycerol lipase"	6.23157	10.7987	14.3273	↑
Bra002416	AT5G22500 (E\x3d6e-239) FAR1 | FAR1 (FATTY ACID REDUCTASE 1)\x3b fatty acyl-CoA reductase (alcohol-forming)/ oxidoreductase, acting on the CH-CH group of donors"	4.4176	39.6657	36.3553			↓
Bra015604	AT5G12090 (E\x3d9e-091) | protein kinase family protein"	0.0900333	0.0545	2.66507		↑
Bra025447	AT3G12340 (E\x3d8e-076) | FK506 binding / peptidyl-prolyl cis-trans isomerase"	5.69873	12.8579	15.0999	↑
Bra033965	AT5G49000 (E\x3d2e-040) | FUNCTIONS IN\x3a molecular_function unknown\x3b INVOLVED IN\x3a biological_process unknown\x3b LOCATED IN\x3a cellular_component unknown\x3b EXPRESSED IN\x3a 23 plant structures\x3b EXPRESSED DURING\x3a 13 growth stages\x3b CONTAINS InterPro DOMAIN/s\x3a Cyclin-like F-box (InterPro\x3aIPR001810), Galactose oxidase/kelch, beta-propeller (InterPro\x3aIPR011043), Kelch repe…	0	0	0.0511333				↓
Bra002179	AT5G18680 (E\x3d1e-174) AtTLP11 | AtTLP11 (TUBBY LIKE PROTEIN 11)\x3b phosphoric diester hydrolase/ transcription factor"	11.9518	13.4445	30.7471		↑
Bra029869	AT3G10815 (E\x3d1e-079) | zinc finger (C3HC4-type RING finger) family protein"	23.7996	24.1164	55.1282		↓
Bra012744	AT4G16100 (E\x3d5e-050) | unknown protein"	2.06917	4.6431	5.3492		↓		↓
Bra013525	AT4G21430 (E\x3d0) B160 | B160\x3b protein binding / transcription factor/ zinc ion binding"	1.7975	3.84047	4.77457	↓
Bra011828	AT4G39840 (E\x3d3e-142) | unknown protein"	28.6693	107.148	93.2281		↓
EPlBRAG00000000844	-	0.271967	2.4244	14.7267		↓
Bra025787	AT1G19990 (E\x3d7e-031) | unknown protein"	10.2758	20.0207	31.2427	↑
Bra014967	AT3G23620 (E\x3d5e-129) | brix domain-containing protein"	20.8956	30.2313	53.8125	↑
Bra008034	AT1G72460 (E\x3d2e-225) | leucine-rich repeat transmembrane protein kinase, putative"	0.4177	9.4071	24.7055	↑
Bra010964	AT1G24460 (E\x3d0) | unknown protein"	1.85857	4.53973	6.15827	↑
Bra019102	AT4G26470 (E\x3d9e-098) | calcium ion binding"	0	0.0922333	0.269733	↑
Bra032522	AT1G04210 (E\x3d0) | leucine-rich repeat family protein / protein kinase family protein"	12.9225	16.5959	30.019		↑
Bra026957	AT1G12700 (E\x3d3e-254) | helicase domain-containing protein / pentatricopeptide (PPR) repeat-containing protein"	1.12417	1.73727	2.9174		↓
EPlBRAG00000001349	-	0	0	1.21323		↑
Bra028767	AT5G05210 (E\x3d8e-088) | nucleolar matrix protein-related"	13.0066	24.0492	40.2296	↓
Bra017092	AT2G39000 (E\x3d2e-124) | GCN5-related N-acetyltransferase (GNAT) family protein"	21.7614	38.8871	113.827		↑
Bra016592	AT1G17690 (E\x3d4e-312) | unknown protein"	5.78907	10.4515	24.9874	↓
Bra034434	AT1G34630 (E\x3d4e-168) | unknown protein"	3.24357	4.0482	7.11177		↑
Bra040685	AT3G53090 (E\x3d0) UPL7 | UPL7\x3b ubiquitin-protein ligase"	4.87477	8.12397	13.8057	↓
Bra037122	AT5G67220 (E\x3d5e-192) | nitrogen regulation family protein"	29.5331	40.9557	75.764		↑
Bra039560	AT5G38350 (E\x3d1e-177) | disease resistance protein (NBS-LRR class), putative"	0.4106	0.708467	1.27033		↑
Bra002214	AT5G19120 (E\x3d2e-148) | aspartic-type endopeptidase"	0.566	10.3607	13.7083		↓
Bra037133	AT5G66960 (E\x3d0) | prolyl oligopeptidase family protein"	0.557	3.23193	7.5584	↑
Bra007837	AT2G24640 (E\x3d1e-192) UBP19 | UBP19 (UBIQUITIN-SPECIFIC PROTEASE 19)\x3b cysteine-type endopeptidase/ ubiquitin thiolesterase"	3.198	5.24753	9.88187	↓
Bra024393	AT5G65500 (E\x3d0) | ATP binding / kinase/ protein kinase/ protein serine/threonine kinase/ protein tyrosine kinase/ ubiquitin-protein ligase"	0.470467	1.0693	2.28147	↓
Bra024658	AT1G27150 (E\x3d2e-145) | binding"	0.282	1.64727	1.53327	↓
Bra025514		32.3408	52.3981	72.7611				↑
Bra008462	AT2G26000 (E\x3d4e-239) | zinc finger (C3HC4-type RING finger) family protein"	14.3899	22.8951	36.9173		↑
Bra036903	AT4G14790 (E\x3d2e-264) ATSUV3, EDA15 | ATSUV3\x3b ATP-dependent RNA helicase"	5.4911	6.12563	14.3272	↓
Bra024621	AT1G23830 (E\x3d1e-050) | unknown protein"	3.30457	13.1651	10.2668		↓
Bra007984	AT1G71770 (E\x3d7e-201) PAB5 | PAB5 (POLY(A)-BINDING PROTEIN 5)\x3b RNA binding / poly(A) binding / translation initiation factor"	0	0.0530333	0.0587333				↑
Bra036624	AT5G27540 (E\x3d3e-305) MIRO1, emb2473 | MIRO1 (Miro-related GTP-ase 1)\x3b GTP binding"	14.4331	17.1931	31.6071	↑
Bra035607	AT5G56180 (E\x3d2e-224) ATARP8, ARP8 | ATARP8 (ACTIN-RELATED PROTEIN 8)\x3b structural constituent of cytoskeleton"	7.82993	15.8008	26.8902	↓
Bra023285	AT5G45990 (E\x3d7e-019) | crooked neck protein, putative / cell cycle protein, putative"	0	0.120533	0.229733		↓
Bra034758	AT3G12380 (E\x3d1e-073) ATARP5 | ATARP5 (ACTIN-RELATED PROTEIN 5)\x3b structural constituent of cytoskeleton"	10.0546	14.5124	22.0955	↓
Bra038399		0	0	0.0936667		↓
Bra004079	AT1G67680 (E\x3d2e-274) | 7S RNA binding"	1.65513	3.45753	5.86923	↑
Bra038690	AT3G11964 (E\x3d0) | RNA binding"	11.228	19.094	36.4867	↑
Bra037791	AT5G64700 (E\x3d5e-154) | nodulin MtN21 family protein"	1.13153	2.69043	3.50067				↓
Bra019401		0.1161	0.347667	19.3262				↑
Bra015949	AT1G73970 (E\x3d0) | unknown protein"	6.97997	9.68	16.8282	↓
Bra034208	AT4G03430 (E\x3d0) STA1, EMB2770 | EMB2770 (EMBRYO DEFECTIVE 2770)\x3b RNA splicing factor, transesterification mechanism"	17.0064	36.2619	70.2385	↑
Bra024265	AT5G64080 (E\x3d2e-044) | protease inhibitor/seed storage/lipid transfer protein (LTP) family protein"	70.166	115.154	304.14		↓
Bra020768	AT5G18980 (E\x3d0) | binding"	0	0	0.0348333	↓
Bra011829	AT4G39820 (E\x3d1e-017) | binding"	3.29933	10.2125	24.9608		↓
Bra013022	AT5G23150 (E\x3d2e-174) HUA2 | HUA2 (ENHANCER OF AG-4 2)\x3b transcription factor"	9.76943	10.0489	22.1275				↓
Bra021530	AT3G14075 (E\x3d5e-269) | lipase class 3 family protein"	5.0403	21.2438	18.8494	↑
Bra019338	AT4G23050 (E\x3d0) | protein kinase, putative"	7.5284	18.2428	26.1991	↓
Bra000643	AT4G08230 (E\x3d4e-038) | glycine-rich protein"	174.927	478.497	1371.41		↑
Bra038778	AT4G21323 (E\x3d6e-314) | subtilase family protein"	1.687	52.8009	149.538		↓
Bra022462	AT5G50960 (E\x3d5e-183) NBP35 | NBP35 (NUCLEOTIDE BINDING PROTEIN 35)\x3b iron-sulfur cluster binding / nucleotide binding / protein homodimerization"	6.13497	8.19793	24.3734		↓
Bra037379	AT4G01190 (E\x3d7e-172) ATPIPK10 | ATPIPK10 (Arabidopsis phosphatidylinositol phosphate kinase 10)\x3b 1-phosphatidylinositol-4-phosphate 5-kinase"	0.1254	0.4163	0.7811		↑
Bra027789	AT1G63780 (E\x3d8e-145) IMP4 | IMP4"	27.0765	40.4105	72.4224		↓
Bra000529	AT2G26990 (E\x3d2e-233) FUS12, ATCSN2, COP12, CSN2 | FUS12 (FUSCA 12)"	29.7291	56.3287	77.2031	↑
Bra004435	AT2G47710 (E\x3d1e-079) | universal stress protein (USP) family protein"	60.5214	138.415	180.594				↑
Bra016088	AT1G72040 (E\x3d3e-239) | deoxynucleoside kinase family"	5.6337	6.9263	12.4791	↓
Bra001787	AT3G20370 (E\x3d9e-160) | meprin and TRAF homology domain-containing protein / MATH domain-containing protein"	0.6501	0.618933	3.10993	↓
Bra017064	AT2G39560 (E\x3d3e-060) | unknown protein"	2.60577	14.8458	8.87657		↑
Bra030827	AT1G55900 (E\x3d2e-145) TIM50, emb1860 | TIM50"	15.9737	31.8334	126.113	↓
Bra028098	AT2G18570 (E\x3d3e-221) | UDP-glucoronosyl/UDP-glucosyl transferase family protein"	0	0.962833	1.42243		↑
EPlBRAG00000000564	-	0	3.2491	13.7882		↑
Bra016642	AT1G16170 (E\x3d4e-029) | unknown protein"	9.1301	34.9552	35.8082		↓
Bra009774	AT5G24590 (E\x3d5e-163) ANAC091, TIP | TIP (TCV-INTERACTING PROTEIN)\x3b transcription coactivator/ transcription factor"	42.7748	69.5809	95.1368	↑
Bra004884	AT2G45030 (E\x3d0) | mitochondrial elongation factor, putative"	26.0235	37.1742	58.4718		↓
Bra040810	AT4G13750 (E\x3d0) | ATP binding"	5.4889	11.8971	16.4658	↑
Bra005123	AT3G51770 (E\x3d0) ETO1 | ETO1 (ETHYLENE OVERPRODUCER 1)\x3b protein binding, bridging"	5.9546	11.1337	14.9472		↓
Bra028933	AT5G56360 (E\x3d3e-245) | calmodulin-binding protein"	23.4722	43.4168	82.6172		↓
Bra004540	AT2G46400 (E\x3d4e-072) WRKY46, ATWRKY46 | WRKY46\x3b transcription factor"	65.6612	308.713	212.462		↓
Bra017419	AT2G02170 (E\x3d7e-017) | remorin family protein"	0	0.224133	0.421833				↓
Bra026194	AT1G14710 (E\x3d5e-166) | hydroxyproline-rich glycoprotein family protein"	15.5147	29.8696	36.6536	↑
Bra038251	AT3G20010 (E\x3d3e-097) | SNF2 domain-containing protein / helicase domain-containing protein / RING finger domain-containing protein"	0.433867	0.6751	3.38293	↑
Bra017569	AT5G46210 (E\x3d0) CUL4, ATCUL4 | CUL4 (CULLIN4)\x3b protein binding / ubiquitin-protein ligase"	35.0191	48.9537	123.395		↓
Bra018060	AT3G48430 (E\x3d0) REF6 | REF6 (RELATIVE OF EARLY FLOWERING 6)\x3b nucleic acid binding / transcription factor/ zinc ion binding"	10.4065	12.342	23.4113	↑
Bra037096	AT1G55890 (E\x3d1e-166) | pentatricopeptide (PPR) repeat-containing protein"	1.92237	3.43183	7.32757	↓
Bra032638	AT1G01500 (E\x3d2e-057) | unknown protein"	7.05103	22.8777	28.9018				↓
Bra030476	AT1G51120 (E\x3d7e-092) | AP2 domain-containing transcription factor, putative"	0.0405667	1.11603	2.52803				↓
Bra031999	AT3G03300 (E\x3d0) DCL2, ATDCL2 | DCL2 (DICER-LIKE 2)\x3b ATP binding / ATP-dependent helicase/ RNA binding / double-stranded RNA binding / helicase/ nucleic acid binding / ribonuclease III"	9.92557	14.9211	34.3213	↓
Bra017105	AT2G38730 (E\x3d4e-103) | peptidyl-prolyl cis-trans isomerase, putative / cyclophilin, putative / rotamase, putative"	49.5493	82.8859	115.274	↓
Bra039088	AT3G27260 (E\x3d4e-168) GTE8 | GTE8\x3b DNA binding"	8.37003	9.1113	23.8882	↓
Bra002632	AT5G58620 (E\x3d3e-200) | zinc finger (CCCH-type) family protein"	16.7956	28.8529	85.3725		↓
EPlBRAG00000001327	-	0	0	1.47877				↑
Bra008322	AT1G77680 (E\x3d0) | ribonuclease II family protein"	8.3383	9.67883	25.005	↓
Bra027261	AT3G15340 (E\x3d2e-180) PPI2 | PPI2 (proton pump interactor 2)\x3b protein binding"	6.24097	16.9151	14.8689	↑
Bra039230	AT2G24120 (E\x3d0) PDE319, SCA3 | SCA3 (SCABRA 3)\x3b DNA binding / DNA-directed RNA polymerase"	7.9318	20.5628	32.126	↓
Bra040112	AT4G17080 (E\x3d9e-114) | FUNCTIONS IN\x3a molecular_function unknown\x3b INVOLVED IN\x3a biological_process unknown\x3b LOCATED IN\x3a cellular_component unknown\x3b EXPRESSED IN\x3a 22 plant structures\x3b EXPRESSED DURING\x3a 13 growth stages\x3b CONTAINS InterPro DOMAIN/s\x3a MORN motif (InterPro\x3aIPR003409)\x3b BEST Arabidopsis thaliana protein match is\x3a MORN (Membrane Occupation and Re…	26.5534	24.5667	61.454				↑
Bra034594	AT4G33970 (E\x3d2e-205) | protein binding / structural constituent of cell wall"	6.0521	4.69643	15.9945		↑
Bra026627	AT2G01880 (E\x3d3e-165) PAP7, ATPAP7 | PAP7 (PURPLE ACID PHOSPHATASE 7)\x3b acid phosphatase/ protein serine/threonine phosphatase"	0.431467	1.05647	2.73207	↓
Bra035125	AT1G79570 (E\x3d0) | protein kinase family protein"	4.38253	7.09293	12.4149	↑
Bra031190	AT2G21440 (E\x3d0) | RNA recognition motif (RRM)-containing protein"	15.6662	18.1289	50.8962	↑
Bra036126	AT5G28900 (E\x3d3e-277) | calcium-binding EF hand family protein"	9.8993	11.6491	23.2401	↓
Bra039055	AT3G28415 (E\x3d0) | P-glycoprotein, putative"	3.07597	6.9979	7.83483	↓
Bra018801	AT1G49710 (E\x3d3e-238) FUT12, ATFUT12, FUCTB, FUCT2 | FUT12 (FUCOSYLTRANSFERASE 12)\x3b fucosyltransferase/ transferase, transferring glycosyl groups"	8.8258	14.1016	22.4084	↑	↓
Bra008906	AT5G12230 (E\x3d3e-050) | unknown protein"	6.2333	7.9835	13.4925				↓
Bra001819	AT3G21230 (E\x3d7e-258) 4CL5 | 4CL5 (4-coumarate\x3aCoA ligase 5)\x3b 4-coumarate-CoA ligase"	1.29507	2.44413	4.42627	↓
Bra003764	AT1G75200 (E\x3d5e-301) | flavodoxin family protein / radical SAM domain-containing protein"	11.5923	21.8815	38.1619				↑
Bra013165	AT5G35320 (E\x3d2e-042) | unknown protein"	10.8554	23.3604	152.398		↓
Bra027377	AT3G14050 (E\x3d0) RSH2, AT-RSH2, ATRSH2 | RSH2 (RELA-SPOT HOMOLOG 2)\x3b GTP diphosphokinase"	29.7138	53.4443	73.8182	↓
Bra001257	AT3G07560 (E\x3d9e-035) APM2, PEX13 | PEX13 (PEROXIN 13)\x3b protein binding"	44.7191	74.3282	97.2036	↓
Bra031499	AT1G60560 (E\x3d0) | SWIM zinc finger family protein"	3.6036	6.4352	11.6619	↓
Bra008568	AT5G17250 (E\x3d0) | catalytic/ transferase"	2.48363	3.51837	10.869	↑
Bra035249	AT4G11130 (E\x3d0) RDR2, SMD1 | RDR2 (RNA-DEPENDENT RNA POLYMERASE 2)\x3b RNA-directed RNA polymerase"	1.93123	4.10483	13.7513	↓
Bra010047	AT5G61990 (E\x3d0) | pentatricopeptide (PPR) repeat-containing protein"	2.79207	3.96867	9.44227	↑
Bra028832	AT5G03470 (E\x3d7e-171) ATB' ALPHA | ATB' ALPHA\x3b protein phosphatase type 2A regulator"	7.53443	10.0056	16.4988	↑
Bra032751	AT4G13970 (E\x3d0) | zinc ion binding"	7.67123	11.3217	22.1915	↓
Bra038419	AT1G31350 (E\x3d3e-043) | F-box family protein"	5.35983	13.6282	13.2641				↓
Bra039742	AT1G65840 (E\x3d1e-273) ATPAO4, PAO4 | ATPAO4 (ARABIDOPSIS THALIANA POLYAMINE OXIDASE 4)\x3b amine oxidase/ polyamine oxidase"	7.2966	17.8687	60.4647		↓
Bra022197		2.73993	10.8085	100.221		↑
Bra025834	AT1G76350 (E\x3d3e-275) | RWP-RK domain-containing protein"	34.5534	24.3095	76.6642		↑
Bra025651	AT5G39710 (E\x3d0) EMB2745 | EMB2745 (EMBRYO DEFECTIVE 2745)"	4.06527	12.1975	29.8504	↓
Bra001150	AT3G05510 (E\x3d3e-157) | phospholipid/glycerol acyltransferase family protein"	5.35717	9.0283	18.8155	↑
Bra004458	AT2G47420 (E\x3d4e-161) | dimethyladenosine transferase, putative"	4.09643	8.50053	12.3484	↓
Bra008072	AT1G73130 (E\x3d1e-026) | unknown protein"	0.383233	1.70507	2.74683	↓
Bra005546	AT2G32920 (E\x3d1e-206) ATPDIL2-3, PDI9, ATPDI9 | ATPDIL2-3 (PDI-LIKE 2-3)\x3b protein disulfide isomerase"	14.5888	49.2776	46.9453				↑
Bra002677	AT5G58040 (E\x3d0) ATFIP1[V] | ATFIP1[V] (Arabidopsis homolog of yeast Fip1 [V])\x3b RNA binding / protein binding"	44.3882	48.9987	99.9024	↓
Bra025973	AT1G17460 (E\x3d7e-188) TRFL3 | TRFL3 (TRF-LIKE 3)\x3b DNA binding / transcription factor"	2.70543	5.57647	8.0314	↑
Bra002333	AT5G20840 (E\x3d0) | phosphoinositide phosphatase family protein"	9.31013	10.711	21.1284		↓
Bra008972	AT5G11310 (E\x3d3e-247) | pentatricopeptide (PPR) repeat-containing protein"	2.471	4.64257	15.4988		↓
Bra033553	AT4G22660 (E\x3d1e-043) | F-box family protein"	8.76783	15.4494	29.9827	↑
Bra021205	AT3G16840 (E\x3d1e-263) | ATP binding / ATP-dependent helicase/ helicase/ nucleic acid binding"	14.3001	26.9269	44.2742	↓
Bra022617	AT5G52900 (E\x3d4e-083) | unknown protein"	10.1202	6.62027	38.1615	↓
Bra008353	AT1G78240 (E\x3d8e-312) TSD2, QUA2 | TSD2 (TUMOROUS SHOOT DEVELOPMENT 2)\x3b methyltransferase"	21.3122	52.3541	57.7363				↑
Bra009218	AT5G06700 (E\x3d1e-234) | unknown protein"	19.0945	31.5661	50.6611	↑
Bra014850	AT3G54000 (E\x3d9e-051) | FUNCTIONS IN\x3a molecular_function unknown\x3b INVOLVED IN\x3a biological_process unknown\x3b LOCATED IN\x3a cellular_component unknown\x3b EXPRESSED IN\x3a 22 plant structures\x3b EXPRESSED DURING\x3a 12 growth stages\x3b CONTAINS InterPro DOMAIN/s\x3a Uncharacterised conserved protein UCP022260 (InterPro\x3aIPR016802)\x3b BEST Arabidopsis thaliana protein match is\x3a…	7.7039	20.0217	17.4114		↑
Bra023968	AT4G32010 (E\x3d0) HSL1, HSI2-L1, VAL2 | HSL1 (HSI2-LIKE 1)\x3b transcription factor"	9.98513	16.0447	22.7868	↑
Bra023352	AT5G11960 (E\x3d2e-128) | unknown protein"	5.18057	9.59653	11.269	↑
Bra015488	AT1G06270 (E\x3d4e-172) | pentatricopeptide (PPR) repeat-containing protein"	4.13017	12.5296	10.9622		↑
Bra012760		105.461	256.276	549.24		↓
Bra038066	AT4G15780 (E\x3d2e-060) ATVAMP724, VAMP724 | ATVAMP724"	0	0.0307333	0.165133		↓
Bra037298	AT4G02050 (E\x3d2e-207) | sugar transporter, putative"	0	0.105833	0.0656667		↑
Bra016019	AT1G73066 (E\x3d1e-280) | protein binding"	0.185433	2.13617	3.20413	↓
Bra000102	AT3G54620 (E\x3d2e-055) ATBZIP25, BZO2H4, BZIP25 | BZIP25 (BASIC LEUCINE ZIPPER 25)\x3b protein heterodimerization/ transcription factor"	14.7582	26.597	118.719		↓
Bra035022	AT1G78230 (E\x3d1e-211) | protein binding"	14.6586	52.7839	66.1353	↓
Bra017486	AT5G47430 (E\x3d6e-307) | zinc ion binding"	10.5064	17.6292	23.8932	↑
Bra006803	AT5G57790 (E\x3d6e-028) | unknown protein"	0.562267	2.40987	12.0054		↑
Bra012817	AT3G52160 (E\x3d1e-212) KCS15 | KCS15 (3-KETOACYL-COA SYNTHASE 15)\x3b acyltransferase/ catalytic/ transferase, transferring acyl groups other than amino-acyl groups"	0.0864667	1.78613	12.1452	↑
Bra026333	AT1G77405 (E\x3d5e-095) | INVOLVED IN\x3a biological_process unknown\x3b EXPRESSED IN\x3a sperm cell\x3b CONTAINS InterPro DOMAIN/s\x3a Pentatricopeptide repeat (InterPro\x3aIPR002885)\x3b BEST Arabidopsis thaliana protein match is\x3a EMB2745 (EMBRYO DEFECTIVE 2745) (TAIR\x3aAT5G39710)\x3b Has 13180 Blast hits to 4377 proteins in 153 species\x3a Archae - 4\x3b Bacteria - 12\x3b Metazoa - 210\x3b…	1.76237	3.52503	6.0523				↑
Bra034861	AT3G11180 (E\x3d7e-180) | oxidoreductase, 2OG-Fe(II) oxygenase family protein"	0	0.0326667	0.0904		↑
Bra013253	AT3G24520 (E\x3d5e-075) AT-HSFC1, HSFC1 | AT-HSFC1\x3b DNA binding / transcription factor"	5.2785	1.40317	12.1128		↓
Bra036823	AT3G51270 (E\x3d2e-194) | ATP binding / catalytic/ protein serine/threonine kinase"	11.4318	15.4281	25.346				↓
Bra006533		3.8361	5.62403	12.6421				↓
Bra022393	AT3G19190 (E\x3d0) ATATG2, ATG2 | FUNCTIONS IN\x3a molecular_function unknown\x3b INVOLVED IN\x3a biological_process unknown\x3b LOCATED IN\x3a cellular_component unknown\x3b EXPRESSED IN\x3a 22 plant structures\x3b EXPRESSED DURING\x3a 13 growth stages\x3b CONTAINS InterPro DOMAIN/s\x3a ATG2, C-terminal (InterPro\x3aIPR015412)\x3b Has 603 Blast hits to 514 proteins in 156 species\x3a Archae - 0\…	17.7357	24.1886	40.4508	↓
Bra001971	AT2G16250 (E\x3d0) | leucine-rich repeat transmembrane protein kinase, putative"	2.3864	3.95467	9.11587		↑
Bra019144	AT4G25730 (E\x3d2e-266) | FtsJ-like methyltransferase family protein"	36.5977	59.4965	113.533	↑
Bra028400	AT5G38200 (E\x3d1e-220) | hydrolase"	0.396267	1.20397	1.81953		↓
Bra024021	AT4G31160 (E\x3d0) DCAF1 | DCAF1 (DDB1-CUL4 ASSOCIATED FACTOR 1)\x3b nucleotide binding"	9.72013	12.6682	24.1489	↑
Bra014450	AT3G61190 (E\x3d3e-045) BAP1 | BAP1 (BON ASSOCIATION PROTEIN 1)\x3b phospholipid binding / protein binding"	1.39657	3.53937	4.79717		↑
Bra026079	AT1G16170 (E\x3d1e-027) | unknown protein"	9.46267	20.4808	30.8096		↓
Bra028290	AT5G51990 (E\x3d2e-083) CBF4, DREB1D | CBF4 (C- REPEAT-BINDING FACTOR 4)\x3b DNA binding / transcription activator/ transcription factor"	2.92833	226.692	53.2561		↓
Bra013002	AT5G60870 (E\x3d2e-212) | regulator of chromosome condensation (RCC1) family protein"	2.21427	3.70857	6.49453		↓
Bra007367	AT3G57940 (E\x3d0) | unknown protein"	12.3952	19.0229	42.9612	↓
Bra011255	AT4G31250 (E\x3d2e-284) | leucine-rich repeat transmembrane protein kinase, putative"	0.253567	1.42723	3.3636		↑
Bra017508	AT5G47070 (E\x3d1e-189) | protein kinase, putative"	21.5328	57.7634	63.1294				↓
Bra006812	AT5G57610 (E\x3d0) | protein kinase family protein"	19.3492	26.2411	50.531	↑
Bra039880	AT1G30970 (E\x3d3e-081) SUF4 | SUF4 (suppressor of FRIGIDA4)\x3b DNA binding / protein heterodimerization/ protein homodimerization/ transcription factor"	27.6738	41.0866	85.434	↓
Bra024196		2.12173	4.98047	9.11953		↑
Bra027140	AT1G60690 (E\x3d2e-161) | aldo/keto reductase family protein"	0	0.1781	0.120867				↓
Bra029014	AT5G24240 (E\x3d4e-056) | phosphatidylinositol 3- and 4-kinase family protein / ubiquitin family protein"	25.0973	106.614	74.0137		↓
Bra028383	AT1G61810 (E\x3d3e-248) BGLU45 | BGLU45 (BETA-GLUCOSIDASE 45)\x3b catalytic/ cation binding / hydrolase, hydrolyzing O-glycosyl compounds"	0	0.0256333	0.098	↑
Bra031386	AT1G22370 (E\x3d3e-210) AtUGT85A5 | AtUGT85A5 (UDP-glucosyl transferase 85A5)\x3b glucuronosyltransferase/ transferase, transferring glycosyl groups"	0.5894	1.0785	2.7929		↑
Bra027724	AT1G64600 (E\x3d4e-249) | copper ion binding / methyltransferase"	25.9543	43.3643	76.7291		↑
Bra015507	AT1G06520 (E\x3d2e-276) ATGPAT1, GPAT1 | GPAT1 (GLYCEROL-3HOSPHATE ACYLTRANSFERASE 1)\x3b 1-acylglycerol-3-phosphate O-acyltransferase/ acyltransferase"	0.138567	0.660067	0.931367	↓
Bra026637	AT2G01730 (E\x3d0) ATCPSF73-II, EDA26 | ATCPSF73-II (cleavage and polyadenylation specificity factor 73 kDa subunit-II)\x3b catalytic/ protein binding"	2.47313	3.22317	5.62117		↓
Bra004282	AT1G68110 (E\x3d5e-141) | epsin N-terminal homology (ENTH) domain-containing protein / clathrin assembly protein-related"	1.3284	2.8302	8.57293		↑
Bra027032	AT1G62600 (E\x3d2e-164) | flavin-containing monooxygenase family protein / FMO family protein"	0.0156333	0	0.0989667	↓
Bra030563	AT1G04290 (E\x3d3e-059) | thioesterase family protein"	0	0.0411667	0.235433		↓
Bra005477	AT2G33720 (E\x3d2e-038) | transcription factor"	0	0.034	0.179733		↑
Bra029841	AT1G71410 (E\x3d1e-017) | protein kinase family protein"	0.0648667	0.13	0.422267		↑
Bra023164	AT1G31175 (E\x3d1e-040) | unknown protein"	38.7832	62.299	115.154		↑
Bra034707	AT2G17600 (E\x3d2e-187) | DC1 domain-containing protein"	0	0	0.0669			↓
Bra005733	AT5G03340 (E\x3d0) | cell division cycle protein 48, putative / CDC48, putative"	24.6515	41.2469	109.124		↓
Bra002091	AT2G17787 (E\x3d8e-049) | unknown protein"	10.3338	18.7851	28.7593		↓
Bra011167	AT4G30150 (E\x3d0) | EXPRESSED IN\x3a 13 plant structures\x3b EXPRESSED DURING\x3a 6 growth stages\x3b CONTAINS InterPro DOMAIN/s\x3a Nucleolar 27S pre-rRNA processing, Urb2/Npa2 (InterPro\x3aIPR018849)\x3b Has 31 Blast hits to 27 proteins in 14 species\x3a Archae - 0\x3b Bacteria - 2\x3b Metazoa - 3\x3b Fungi - 0\x3b Plants - 19\x3b Viruses - 3\x3b Other Eukaryotes - 4 (source\x3a NCBI BLink)."	3.1731	4.4921	11.7705	↑
29 shared up-regulated methDEGs between T22 vs T43-4h and T22 vs T43-14h comparison groups
					T22 vs T43-4h				T22 vs T43-14h
					CG-DMR		CHG-DMR		CG-DMR		CHG-DMR
					Gene	Promoter	Gene	Promoter	Gene	Promoter	Gene	Promoter
Bra013500	AT4G21090 (E\x3d1e-095) ATMFDX2, MFDX2 | adrenodoxin-like ferredoxin 1"	12.2937	25.4731	30.9799		↑				↑
Bra037924	AT4G10620 (E\x3d1e-266) | INVOLVED IN\x3a biological_process unknown\x3b LOCATED IN\x3a chloroplast\x3b EXPRESSED IN\x3a 23 plant structures\x3b EXPRESSED DURING\x3a 13 growth stages\x3b BEST Arabidopsis thaliana protein match is\x3a GTP binding (TAIR\x3aAT3G57180)\x3b Has 777 Blast hits to 699 proteins in 334 species\x3a Archae - 15\x3b Bacteria - 397\x3b Metazoa - 157\x3b Fungi - 74\x3b Plants …	9.7317	20.7166	27.0449	↓				↓
Bra015615	AT1G47510 (E\x3d6e-146) AT5PTASE11, 5PTASE11 | 5PTASE11 (INOSITOL POLYPHOSPHATE 5HOSPHATASE 11)\x3b hydrolase/ phosphatidylinositol-3,4,5-trisphosphate 5-phosphatase/ phosphatidylinositol-3,5-bisphosphate 5-phosphatase/ phosphatidylinositol-4,5-bisphosphate 5-phosphatase"	2.21597	11.8106	24.0423	↓		↓				↓
Bra022048	AT5G46600 (E\x3d6e-217) | unknown protein"	1.17033	11.2076	15.3639	↑				↑
Bra004914	AT2G45460 (E\x3d0) | forkhead-associated domain-containing protein / FHA domain-containing protein"	5.66247	14.4889	32.4601		↑				↑
Bra001588	AT3G15210 (E\x3d6e-068) ATERF-4, ERF4, RAP2, ATERF4 | ERF4 (ETHYLENE RESPONSIVE ELEMENT BINDING FACTOR 4)\x3b DNA binding / protein binding / transcription factor/ transcription repressor"	117.109	432.911	260.022		↑				↑		↑
EPlBRAG00000001534	-	0	1.65447	0.916033		↓			↓
Bra004601	AT2G41150 (E\x3d2e-177) | unknown protein"	1.56507	5.30103	4.89017		↓				↓
Bra011253	AT4G31210 (E\x3d0) | DNA topoisomerase family protein"	3.5803	7.30807	13.955	↑				↑
Bra016888	AT2G42250 (E\x3d1e-249) CYP712A1 | CYP712A1\x3b electron carrier/ heme binding / iron ion binding / monooxygenase/ oxygen binding"	0.0507333	2.86253	5.41873	↓				↓
Bra026724	AT1G16280 (E\x3d4e-212) | DEAD/DEAH box helicase, putative"	3.6248	7.22647	10.4242	↑				↑
Bra039176	AT3G02470 (E\x3d5e-176) SAMDC | SAMDC (S-ADENOSYLMETHIONINE DECARBOXYLASE)\x3b adenosylmethionine decarboxylase"	150.84	585.438	894.553	↑			↓	↑
Bra039469	AT3G05030 (E\x3d5e-261) NHX2, ATNHX2 | NHX2 (SODIUM HYDROGEN EXCHANGER 2)\x3b sodium ion transmembrane transporter/ sodium\x3ahydrogen antiporter"	1.3867	4.85157	38.3872		↓						↓
Bra002676	AT5G58170 (E\x3d0) SVL5 | SVL5 (SHV3-LIKE 5)\x3b glycerophosphodiester phosphodiesterase/ phosphoric diester hydrolase"	3.2865	7.011	10.9308		↓		↑		↓
Bra001774	AT3G20080 (E\x3d3e-165) CYP705A15 | CYP705A15\x3b electron carrier/ heme binding / iron ion binding / monooxygenase/ oxygen binding"	0.328433	2.43237	7.1652				↑	↑			↑
Bra027028		8.94057	26.0981	79.8956				↑		↓
Bra019677	AT1G14120 (E\x3d4e-106) | 2-oxoglutarate-dependent dioxygenase, putative"	7.85387	47.1666	42.5393	↓	↑				↑
Bra031684	AT1G09800 (E\x3d8e-154) | tRNA pseudouridine synthase family protein"	0.666033	5.25743	8.69943	↑			↑	↑
Bra036423	AT3G03950 (E\x3d5e-089) ECT1 | protein binding"	15.9505	52.0821	129.446				↑		↓
Bra011164	AT4G30110 (E\x3d0) HMA2 | HMA2\x3b cadmium-transporting ATPase"	0.4991	2.7015	2.2313	↑							↑
Bra008080	AT1G73200 (E\x3d3e-252) | phosphoinositide binding"	1.96003	7.5669	11.902	↑				↑
Bra029174	AT5G51440 (E\x3d3e-066) | 23 kDa mitochondrial small heat shock protein (HSP23-M)"	8.02543	121.657	546.21		↑				↑
Bra038248	AT3G19990 (E\x3d4e-210) | unknown protein"	25.879	64.3671	77.0481	↓				↓
Bra013209	AT2G04400 (E\x3d1e-188) | indole-3-glycerol phosphate synthase (IGPS)"	15.3198	50.071	49.5897	↓				↓
Bra037529	AT3G32940 (E\x3d2e-232) | RNA binding"	11.9876	39.2301	42.7192		↓				↓
Bra034599	AT4G34030 (E\x3d1e-304) MCCB | MCCB (3-METHYLCROTONYL-COA CARBOXYLASE)\x3b biotin carboxylase/ methylcrotonoyl-CoA carboxylase"	22.903	78.4852	69.9316	↑	↑				↑
Bra009065	AT5G10010 (E\x3d4e-129) | unknown protein"	21.9969	74.95	86.5704	↑				↑
Bra036850	AT3G50910 (E\x3d3e-112) | unknown protein"	29.7236	65.1903	110.105	↓				↓
Bra019295	AT4G23570 (E\x3d1e-161) SGT1A | SGT1A\x3b protein binding"	32.3449	71.4275	301.982	↓				↑

## Sheet: Sheet1
Bra016043	1.62437	49.8125	120.813
Bra022772	13.2813	401.03	170.548
Bra033460	0.264833	7.66887	11.0332
Bra030181	3.6935	101.029	0.7345
Bra006185	0.0208667	1.20207	0.410967
Bra025951	1.5007	26.6031	5.17267
Bra013721	4.5965	70.2972	8.41707
Bra001453	1.95097	26.8312	1.22383
Bra007187	0	0.392933	0.157733
Bra000811	11.7823	144.974	59.3811
Bra012322	0.2821	7.8821	1.8495
Bra007177	0.997233	10.6223	6.02133
Bra018114	0.0420333	0.8466	0.708033
Bra001454	1.8022	17.9189	1.23527
Bra033373	8.2268	77.6716	392.95
Bra013399	0.0534667	0.780767	5.9596
Bra015727	39.4826	345.212	38.8854
Bra024536	3.01	23.8831	85.6418
Bra019191	0.0396	0.4362	0.500833
Bra013090	0.862767	7.20727	6.31527
Bra024318	24.6371	182.631	66.2956
Bra033150	0.283433	2.48427	2.36667
Bra029587	24.1797	169.652	76.4901
Bra039474	0.842133	5.8258	7.84153
Bra014848	41.5706	285.555	218.709
Bra030182	359.717	2581.56	70.3171
Bra010233	0.536933	3.75847	0.586267
Bra021627	0.761467	4.81587	12.0662
Bra027529	0.1427	1.14813	0.7905
Bra027437	3.17397	19.28	8.5787
Bra010627	2.5283	15.7665	37.2809
Bra023044	17.7472	102.679	29.8647
Bra009956	0	0.1921	0.1114
Bra000899	0	0.510167	0.714667
Bra008343	23.5208	122.648	47.5249
Bra001926	1.0746	5.6908	6.9462
Bra018135	2.35637	12.242	8.69193
Bra004406	3.57097	17.7563	15.576
Bra021551	14.6161	72.5948	38.8029
Bra021946	3.8269	18.8101	21.2623
EPlBRAG00000000116	0	2.43313	1.34647
Bra018386	1.87447	8.85157	16.381
Bra033312	0.687633	3.2608	3.3011
Bra017533	12.9346	58.1909	26.2464
Bra015187	508.094	2368.9	378.708
Bra021759	80.1416	358.726	84.0875
EPlBRAG00000000107	0	3.54257	0.600167
Bra031907	0.5946	2.5556	6.6434
Bra016260	0	0.0951667	0.2928
Bra005280	0.155967	0.716233	0.471533
Bra005099	1171.08	4606.13	4834.37
Bra023913	0.582467	2.40683	0.780767
Bra013889	1.75233	6.76117	9.36687
Bra040093	61.5082	224.915	168.009
Bra012850	15.2265	55.7541	54.2288
Bra019329	2.14123	7.98797	1.49727
Bra034404	35.909	131.889	47.2332
Bra012798	0.0696	0.758367	0.213967
Bra016889	141.424	486.158	246.828
Bra030575	0.5044	1.80337	4.36117
Bra001854	8.50463	29.3779	9.3079
Bra000869	0.7645	2.6127	0.801
Bra014160	1.7734	6.04347	13.9045
Bra009205	4.84243	16.2094	43.6186
Bra001254	0	0.250533	0.2206
Bra013395	69.6373	227.719	115.47
Bra005721	0.4139	1.39807	1.05673
Bra026061	0	0.114233	0
Bra031056	4.7789	15.0761	6.81567
Bra022478	4.28057	13.4669	17.3383
Bra002099	1.06913	3.46857	3.93673
Bra014323	9.40297	29.3323	14.6758
Bra016248	3.5813	11.1118	16.8065
Bra038467	0.726633	2.26137	2.3121
Bra016659	4.09097	12.4013	22.6246
Bra026418	10.2652	30.6375	57.8934
Bra038432	3.1621	9.51853	3.45803
Bra020870	5.6858	17.3932	25.1289
Bra017713	17.5936	52.4172	56.1744
Bra031690	8.99817	26.4476	26.0695
Bra036269	19.9221	58.1306	26.6536
Bra007943	0.0501	0.550567	0.2125
Bra008831	15.3257	44.2954	43.619
Bra023926	3.81433	10.8031	7.99943
Bra024660	1.13013	3.25253	2.98737
Bra036591	27.2567	75.1865	73.1525
Bra018677	292.281	821.722	1655.02
Bra010663	0	0.0440333	0.00683333
Bra037845	1.36397	3.84773	23.4621
Bra003120	2.0949	5.7793	11.367
Bra039927	2.20237	6.06117	1.0282
Bra015012	2.70097	7.18577	9.67227
Bra034383	12.7755	34.5664	84.9929
Bra009465	1.0774	2.9023	1.21913
Bra029294	0.1151	0.626767	2.0636
Bra034786	10.9098	28.4178	16.768
Bra033413	6.6548	17.3203	13.4463
Bra002024	1.0596	2.77407	6.5944
Bra010063	0	0.2722	0.2077
EPlBRAG00000001564	0.198333	1.3668	1.72847
Bra019613	46.1806	116.163	93.6438
Bra003715	13.1762	33.513	66.5185
Bra029590	31.4802	78.4306	46.399
EPlBRAG00000000492	0.2755	1.88063	5.80603
Bra013088	78.4308	196.52	103.017
Bra028605	9.63113	23.7284	26.1585
Bra019305	1.28237	3.18343	1.5426
Bra002510	3.88817	9.6644	19.6812
Bra009953	17.0226	42.2607	33.3504
Bra009597	3.20487	7.9487	7.85067
Bra026554	12.455	29.7678	9.8819
Bra004029	10.2842	24.3598	16.0646
Bra033519	3.7049	8.77193	14.0851
Bra005013	1.72237	4.10563	5.87873
Bra003786	2.2598	5.22897	9.98887
Bra013618	0	0.0643333	0.0154333
Bra032368	2.27363	5.2078	13.316
Bra033007	9.79093	22.2492	6.4483
Bra004322	15.1862	34.0102	40.9276
Bra009547	0.0655333	0.385833	0.3753
Bra032711	26.6794	59.5445	36.3473
Bra033381	18.4839	41.0759	37.8685
Bra008087	0.0246333	0.0957667	0.194867
Bra017712	10.9235	24.1442	30.8301
Bra022003	10.3291	23.0147	13.9171
Bra019410	5.45017	12.0416	10.6149
Bra020760	7.20337	15.8455	11.2419
Bra000200	0.8133	1.8066	1.7696
Bra028752	4.3792	9.53637	14.7651
Bra038498	15.1631	32.6588	94.0302
Bra005308	0.0074	0.0815667	0.0834667
Bra014795	0.0187333	0.2066	0.257733
Bra004313	63.0623	134.551	350.46
Bra011424	0.573167	1.2407	1.44683
Bra018437	7.13123	15.2001	32.0061
Bra028287	84.6233	180.276	179.095
Bra017906	0	0.0766333	0.173133
Bra016558	5.55443	11.736	11.1494
Bra012788	11.9014	25.313	15.4451
Bra021953	0	0.0201333	0.0692333
Bra021633	1.61777	3.41407	3.75737
Bra010112	0	0.367767	0
Bra029330	0	0.2009	0.295367
Bra010223	0	0.125433	0.122933
Bra008799	0	0.348933	0
Bra014098	12.025	25.0045	35.9488
Bra035285	24.3954	50.7528	45.6724
Bra000057	3.04657	6.35657	5.96773
Bra018435	4.56707	9.48727	12.6803
Bra018326	0	0.145367	0
EPlBRAG00000000632	0	1.0843	0.265567
Bra015467	19.0368	40.0852	60.471
Bra019678	0.0217667	0.152567	0.1706
Bra027419	1.92523	3.98157	2.6511
Bra038076	0.0648667	0.4512	1.8407
Bra013400	4.74597	9.66353	14.0884
Bra007513	39.7615	80.874	77.4217
Bra033169	17.2991	35.2537	29.4824
Bra008228	0.0797	0.359233	0.207367
Bra002405	4.19663	8.5276	12.1397
Bra028372	23.5864	47.6806	20.5171
Bra012046	3.354	6.77573	5.72683
Bra022053	1.54143	3.11723	6.2921
Bra026357	5.65797	11.4153	10.2046
Bra024495	25.0198	49.394	30.419
Bra002698	13.193	25.8352	22.879
Bra015677	2.57247	5.0494	6.14533
Bra033220	0.0093	0.0557667	0.0302667
Bra018749	0.0112667	0.0676333	0.0775
Bra039905	17.4923	33.9783	27.2162
Bra035920	0	0.0502333	0
Bra006874	6.1164	11.9523	4.14933
Bra022413	0.0148	0.1335	0.149933
Bra025455	30.8802	59.2536	64.5982
Bra002114	11.3823	21.8537	28.2002
Bra017613	0.1908	0.768167	0.867967
Bra038518	19.453	37.3663	36.0867
Bra037225	14.0504	26.8181	85.0351
Bra010914	21.2563	40.4827	51.7201

## Sheet: Sheet2
Bra022811	5.11487	9.64763	12.6332
Bra022585	16.9549	585.174	447.498
Bra025608	0.2811	0.278367	3.09763
Bra015067	14.3141	30.1744	42.556
Bra026223	2.41843	9.07277	10.0647
Bra026452	6.49713	6.3603	16.4778
Bra035424	4.5695	8.16567	12.4958
Bra020638	4.1757	6.958	11.5832
Bra024946	0.885067	6.8627	43.9222
Bra007462	0	0	0.2666
Bra009010	17.1522	28.1642	47.2287
Bra005543	19.4882	74.2234	83.6149
Bra026152	6.54477	8.90657	15.2931
Bra026232	0.290467	0.924067	1.9572
Bra000803	8.33607	12.67	21.9796
Bra013998	0.5264	1.15633	2.11077
Bra036658	4.8545	9.38583	16.08
Bra004144	4.3813	11.5396	99.7867
Bra003222	73.405	82.3049	258.803
Bra018003	3.95047	7.67527	13.9796
Bra029032	1.15577	1.45013	13.5602
Bra013549	7.60807	9.86003	18.7699
Bra030939	3.30313	7.8166	13.7413
Bra007651	27.5842	41.7583	67.8985
Bra040518	6.42747	10.1905	17.0585
Bra032038	43.8531	144.732	125.009
Bra002796	7.72273	13.0804	25.2948
Bra010281	0.102867	0.6448	11.754
Bra019697	10.6901	17.858	27.6502
Bra038468	0.665467	3.18513	7.20363
Bra038212	45.0994	68.1548	135.107
Bra033245	5.63013	8.31627	12.8786
Bra033697	1.72383	3.5269	8.00223
Bra038641	0	0.116233	0.0547333
Bra019702	0.486	2.0321	3.0926
Bra034362	0.0440333	0.8314	2.99797
Bra000554	12.4017	21.5044	27.3859
Bra036689	58.5491	86.5289	158.657
Bra020195	0.467733	18.6351	16.6337
Bra009135	8.01343	13.6004	21.2872
Bra017389	31.0175	31.2621	75.1593
Bra000814	6.4328	12.3644	26.2001
Bra040693	0.195033	1.15967	2.55767
Bra035675	0	0.0290667	0.0997667
Bra026706	4.1014	7.02323	11.1817
Bra010393	0.475167	1.13107	3.03493
Bra015687	71.5836	61.856	169.484
Bra002946	12.2489	24.8264	48.027
Bra018838	0.0372333	0.461933	1.3442
Bra002174	4.31783	7.35307	11.7802
Bra001203	4.94603	7.3031	14.3243
Bra007839	0.0270333	0.195633	0.972333
Bra034082	8.77627	15.4377	28.4389
Bra018449	8.94937	21.3144	62.6529
Bra003843	87.8327	84.0479	202.903
Bra020420	0.677667	1.98003	3.20197
Bra031986	1.48373	3.2752	6.4223
Bra031923	2.21533	3.19053	5.27147
Bra029010	0	0.0749	3.83577
Bra000445	46.0613	47.8323	100.877
Bra006327	0.800633	2.16013	3.43553
Bra021276	7.07377	11.0755	15.8269
Bra009513	89.6515	212.848	375.182
Bra010051	9.2645	8.9783	20.4295
Bra032144	37.965	88.5592	94.912
Bra013888	5.01443	15.8106	15.0822
Bra002042	2.71613	3.82587	6.69837
Bra005372	2.22047	3.04443	4.91607
Bra024428	12.4097	32.2523	45.6596
Bra022265	0	1.01033	3.16457
Bra003790	3.53137	7.87507	9.22533
Bra025485	13.601	19.7526	29.9936
Bra025856	45.4079	77.0025	122.812
Bra023995	6.77593	11.0726	14.7555
Bra037760	5.71227	20.0901	17.2269
Bra025932	24.3326	41.2997	107.635
Bra006745	40.4326	32.9377	152.173
Bra003665	2.69893	8.0206	8.63403
Bra009380	3.64117	8.61303	14.5316
Bra020851	11.3061	10.3917	28.2457
Bra015688	3.4962	6.25623	15.7771
Bra030906	36.798	91.8262	96.2353
Bra005133	0	0.0163667	0.0906
Bra018187	16.4444	35.9663	46.0102
Bra034307	4.65577	6.84507	14.6166
Bra015158	1.19733	2.1991	3.19313
Bra018577	1.54257	3.3227	4.34807
Bra015018	4.96067	5.91843	12.9908
Bra009379	47.9644	151.014	146.707
Bra027656	1.84817	2.619	4.5749
Bra026939	2.8927	6.9478	8.4519
Bra010927	7.16637	6.2522	17.0714
Bra018002	4.18477	13.1005	20.8918
Bra037169	1.37593	2.60627	3.5525
Bra018293	8.58027	14.9524	81.0849
Bra035473	0	0.203433	0.319633
Bra033475	20.7348	25.6098	51.1241
Bra023208	7.19027	11.8102	18.0917
Bra007150	31.3348	103.974	108.564
Bra014430	0.542333	3.01207	2.16207
Bra032629	2.2927	16.0423	39.4827
Bra009491	6.23157	10.7987	14.3273
Bra002416	4.4176	39.6657	36.3553
Bra015604	0.0900333	0.0545	2.66507
Bra025447	5.69873	12.8579	15.0999
Bra033965	0	0	0.0511333
Bra002179	11.9518	13.4445	30.7471
Bra029869	23.7996	24.1164	55.1282
Bra012744	2.06917	4.6431	5.3492
Bra013525	1.7975	3.84047	4.77457
Bra011828	28.6693	107.148	93.2281
EPlBRAG00000000844	0.271967	2.4244	14.7267
Bra025787	10.2758	20.0207	31.2427
Bra014967	20.8956	30.2313	53.8125
Bra008034	0.4177	9.4071	24.7055
Bra010964	1.85857	4.53973	6.15827
Bra019102	0	0.0922333	0.269733
Bra032522	12.9225	16.5959	30.019
Bra026957	1.12417	1.73727	2.9174
EPlBRAG00000001349	0	0	1.21323
Bra028767	13.0066	24.0492	40.2296
Bra017092	21.7614	38.8871	113.827
Bra016592	5.78907	10.4515	24.9874
Bra034434	3.24357	4.0482	7.11177
Bra040685	4.87477	8.12397	13.8057
Bra037122	29.5331	40.9557	75.764
Bra039560	0.4106	0.708467	1.27033
Bra002214	0.566	10.3607	13.7083
Bra037133	0.557	3.23193	7.5584
Bra007837	3.198	5.24753	9.88187
Bra024393	0.470467	1.0693	2.28147
Bra024658	0.282	1.64727	1.53327
Bra025514	32.3408	52.3981	72.7611
Bra008462	14.3899	22.8951	36.9173
Bra036903	5.4911	6.12563	14.3272
Bra024621	3.30457	13.1651	10.2668
Bra007984	0	0.0530333	0.0587333
Bra036624	14.4331	17.1931	31.6071
Bra035607	7.82993	15.8008	26.8902
Bra023285	0	0.120533	0.229733
Bra034758	10.0546	14.5124	22.0955
Bra038399	0	0	0.0936667
Bra004079	1.65513	3.45753	5.86923
Bra038690	11.228	19.094	36.4867
Bra037791	1.13153	2.69043	3.50067
Bra019401	0.1161	0.347667	19.3262
Bra015949	6.97997	9.68	16.8282
Bra034208	17.0064	36.2619	70.2385
Bra024265	70.166	115.154	304.14
Bra020768	0	0	0.0348333
Bra011829	3.29933	10.2125	24.9608
Bra013022	9.76943	10.0489	22.1275
Bra021530	5.0403	21.2438	18.8494
Bra019338	7.5284	18.2428	26.1991
Bra000643	174.927	478.497	1371.41
Bra038778	1.687	52.8009	149.538
Bra022462	6.13497	8.19793	24.3734
Bra037379	0.1254	0.4163	0.7811
Bra027789	27.0765	40.4105	72.4224
Bra000529	29.7291	56.3287	77.2031
Bra004435	60.5214	138.415	180.594
Bra016088	5.6337	6.9263	12.4791
Bra001787	0.6501	0.618933	3.10993
Bra017064	2.60577	14.8458	8.87657
Bra030827	15.9737	31.8334	126.113
Bra028098	0	0.962833	1.42243
EPlBRAG00000000564	0	3.2491	13.7882
Bra016642	9.1301	34.9552	35.8082
Bra009774	42.7748	69.5809	95.1368
Bra004884	26.0235	37.1742	58.4718
Bra040810	5.4889	11.8971	16.4658
Bra005123	5.9546	11.1337	14.9472
Bra028933	23.4722	43.4168	82.6172
Bra004540	65.6612	308.713	212.462
Bra017419	0	0.224133	0.421833
Bra026194	15.5147	29.8696	36.6536
Bra038251	0.433867	0.6751	3.38293
Bra017569	35.0191	48.9537	123.395
Bra018060	10.4065	12.342	23.4113
Bra037096	1.92237	3.43183	7.32757
Bra032638	7.05103	22.8777	28.9018
Bra030476	0.0405667	1.11603	2.52803
Bra031999	9.92557	14.9211	34.3213
Bra017105	49.5493	82.8859	115.274
Bra039088	8.37003	9.1113	23.8882
Bra002632	16.7956	28.8529	85.3725
EPlBRAG00000001327	0	0	1.47877
Bra008322	8.3383	9.67883	25.005
Bra027261	6.24097	16.9151	14.8689
Bra039230	7.9318	20.5628	32.126
Bra040112	26.5534	24.5667	61.454
Bra034594	6.0521	4.69643	15.9945
Bra026627	0.431467	1.05647	2.73207
Bra035125	4.38253	7.09293	12.4149
Bra031190	15.6662	18.1289	50.8962
Bra036126	9.8993	11.6491	23.2401
Bra039055	3.07597	6.9979	7.83483
Bra018801	8.8258	14.1016	22.4084
Bra008906	6.2333	7.9835	13.4925
Bra001819	1.29507	2.44413	4.42627
Bra003764	11.5923	21.8815	38.1619
Bra013165	10.8554	23.3604	152.398
Bra027377	29.7138	53.4443	73.8182
Bra001257	44.7191	74.3282	97.2036
Bra031499	3.6036	6.4352	11.6619
Bra008568	2.48363	3.51837	10.869
Bra035249	1.93123	4.10483	13.7513
Bra010047	2.79207	3.96867	9.44227
Bra028832	7.53443	10.0056	16.4988
Bra032751	7.67123	11.3217	22.1915
Bra038419	5.35983	13.6282	13.2641
Bra039742	7.2966	17.8687	60.4647
Bra022197	2.73993	10.8085	100.221
Bra025834	34.5534	24.3095	76.6642
Bra025651	4.06527	12.1975	29.8504
Bra001150	5.35717	9.0283	18.8155
Bra004458	4.09643	8.50053	12.3484
Bra008072	0.383233	1.70507	2.74683
Bra005546	14.5888	49.2776	46.9453
Bra002677	44.3882	48.9987	99.9024
Bra025973	2.70543	5.57647	8.0314
Bra002333	9.31013	10.711	21.1284
Bra008972	2.471	4.64257	15.4988
Bra033553	8.76783	15.4494	29.9827
Bra021205	14.3001	26.9269	44.2742
Bra022617	10.1202	6.62027	38.1615
Bra008353	21.3122	52.3541	57.7363
Bra009218	19.0945	31.5661	50.6611
Bra014850	7.7039	20.0217	17.4114
Bra023968	9.98513	16.0447	22.7868
Bra023352	5.18057	9.59653	11.269
Bra015488	4.13017	12.5296	10.9622
Bra012760	105.461	256.276	549.24
Bra038066	0	0.0307333	0.165133
Bra037298	0	0.105833	0.0656667
Bra016019	0.185433	2.13617	3.20413
Bra000102	14.7582	26.597	118.719
Bra035022	14.6586	52.7839	66.1353
Bra017486	10.5064	17.6292	23.8932
Bra006803	0.562267	2.40987	12.0054
Bra012817	0.0864667	1.78613	12.1452
Bra026333	1.76237	3.52503	6.0523
Bra034861	0	0.0326667	0.0904
Bra013253	5.2785	1.40317	12.1128
Bra036823	11.4318	15.4281	25.346
Bra006533	3.8361	5.62403	12.6421
Bra022393	17.7357	24.1886	40.4508
Bra001971	2.3864	3.95467	9.11587
Bra019144	36.5977	59.4965	113.533
Bra028400	0.396267	1.20397	1.81953
Bra024021	9.72013	12.6682	24.1489
Bra014450	1.39657	3.53937	4.79717
Bra026079	9.46267	20.4808	30.8096
Bra028290	2.92833	226.692	53.2561
Bra013002	2.21427	3.70857	6.49453
Bra007367	12.3952	19.0229	42.9612
Bra011255	0.253567	1.42723	3.3636
Bra017508	21.5328	57.7634	63.1294
Bra006812	19.3492	26.2411	50.531
Bra039880	27.6738	41.0866	85.434
Bra024196	2.12173	4.98047	9.11953
Bra027140	0	0.1781	0.120867
Bra029014	25.0973	106.614	74.0137
Bra028383	0	0.0256333	0.098
Bra031386	0.5894	1.0785	2.7929
Bra027724	25.9543	43.3643	76.7291
Bra015507	0.138567	0.660067	0.931367
Bra026637	2.47313	3.22317	5.62117
Bra004282	1.3284	2.8302	8.57293
Bra027032	0.0156333	0	0.0989667
Bra030563	0	0.0411667	0.235433
Bra005477	0	0.034	0.179733
Bra029841	0.0648667	0.13	0.422267
Bra023164	38.7832	62.299	115.154
Bra034707	0	0	0.0669
Bra005733	24.6515	41.2469	109.124
Bra002091	10.3338	18.7851	28.7593
Bra011167	3.1731	4.4921	11.7705

## Sheet: Sheet3
Bra013500	12.2937	25.4731	30.9799
Bra037924	9.7317	20.7166	27.0449
Bra015615	2.21597	11.8106	24.0423
Bra022048	1.17033	11.2076	15.3639
Bra004914	5.66247	14.4889	32.4601
Bra001588	117.109	432.911	260.022
EPlBRAG00000001534	0	1.65447	0.916033
Bra004601	1.56507	5.30103	4.89017
Bra011253	3.5803	7.30807	13.955
Bra016888	0.0507333	2.86253	5.41873
Bra026724	3.6248	7.22647	10.4242
Bra039176	150.84	585.438	894.553
Bra039469	1.3867	4.85157	38.3872
Bra002676	3.2865	7.011	10.9308
Bra001774	0.328433	2.43237	7.1652
Bra027028	8.94057	26.0981	79.8956
Bra019677	7.85387	47.1666	42.5393
Bra031684	0.666033	5.25743	8.69943
Bra036423	15.9505	52.0821	129.446
Bra011164	0.4991	2.7015	2.2313
Bra008080	1.96003	7.5669	11.902
Bra029174	8.02543	121.657	546.21
Bra038248	25.879	64.3671	77.0481
Bra013209	15.3198	50.071	49.5897
Bra037529	11.9876	39.2301	42.7192
Bra034599	22.903	78.4852	69.9316
Bra009065	21.9969	74.95	86.5704
Bra036850	29.7236	65.1903	110.105
Bra019295	32.3449	71.4275	301.982
